# Supplementary material for: 3-(4-Fluoro­phenyl­sulfin­yl)-2,4,6,7-tetra­methyl-1-benzofuran
Source: Acta Crystallogr Sect E Struct Rep Online. 2010 Feb 17;66(Pt 3):o643. doi: 10.1107/S1600536810005702 (PMC2983659; doi:10.1107/S1600536810005702)
Supplement: Supplementary file 2 [file e-66-0o643-Isup2.hkl]

# 
# h,k,l, Fc-squared, Fo-squared, sigma(Fo-squared) and status flag 
# 
data_I
_shelx_title ' 1002 IN PNA2(1)' 
_shelx_refln_list_code          4 
_shelx_F_calc_maximum      149.61 
_exptl_crystal_F_000       664.00 
_reflns_d_resolution_high  0.7709 
 
loop_ 
 _symmetry_equiv_pos_as_xyz 
 'x, y, z' 
 '-x, -y, z+1/2' 
 '-x+1/2, y+1/2, z+1/2' 
 'x+1/2, -y+1/2, z' 
 
_cell_length_a    12.0034 
_cell_length_b    19.7455 
_cell_length_c     6.4918 
_cell_angle_alpha  90.000 
_cell_angle_beta   90.000 
_cell_angle_gamma  90.000 
 
_shelx_F_squared_multiplier     1.000 
 
loop_ 
 _refln_index_h 
 _refln_index_k 
 _refln_index_l 
 _refln_F_squared_calc 
 _refln_F_squared_meas 
 _refln_F_squared_sigma 
 _refln_observed_status 
  11   5  -4       18.45       24.03      3.55 o 
  11   6  -4       88.90       90.21      6.11 o 
  11   7  -4       47.67       55.74      5.12 o 
  12   7  -4      185.30      179.24      9.06 o 
  12   8  -4       32.48       39.59      4.73 o 
  12   9  -4       40.31       41.17      4.92 o 
  12  10  -4       43.93       55.54      5.71 o 
   8   1  -3      929.90      880.81     22.06 o 
   9   1  -3       14.53       16.79      2.76 o 
  10   1  -3      553.66      520.57     15.76 o 
   8   2  -3      116.82      130.39      5.32 o 
   9   2  -3      473.69      449.27     14.38 o 
  10   2  -3      204.96      226.90      8.67 o 
  11   2  -3       90.11       96.31      5.91 o 
   7   3  -3       12.79       13.39      1.58 o 
  10   3  -3      142.90      131.96      6.70 o 
  11   3  -3       39.72       44.71      4.14 o 
  10   4  -3      325.23      316.52     11.42 o 
  11   4  -3       33.54       30.92      3.94 o 
  12   4  -3       17.36       23.64      3.74 o 
  10   5  -3      152.19      152.05      7.48 o 
  11   5  -3       22.17       26.39      3.74 o 
  12   5  -3      128.03      137.68      7.68 o 
  10   6  -3      269.92      259.79     10.64 o 
  11   6  -3       21.83       30.53      3.94 o 
  12   6  -3      124.78      125.66      7.68 o 
  13   6  -3      105.21      108.33      7.48 o 
  10   7  -3      375.59      347.64     13.00 o 
  11   7  -3       17.84       21.67      3.55 o 
  12   7  -3       28.19       33.09      4.33 o 
  13   7  -3       18.37       24.62      4.33 o 
  11   8  -3       36.79       35.45      4.33 o 
  12   8  -3      106.10      102.42      7.09 o 
  13   8  -3       93.75      108.53      7.68 o 
  11   9  -3      194.82      192.04      9.65 o 
  12   9  -3       51.24       59.88      5.71 o 
  13   9  -3       17.59       34.47      4.73 o 
  11  10  -3        5.61        6.89      2.95 o 
  12  10  -3      263.76      262.55     11.82 o 
  13  10  -3        9.96       16.94      3.94 o 
  11  11  -3      103.63       96.51      6.89 o 
  12  11  -3       66.02       66.18      6.11 o 
  11  12  -3        1.24        7.29      3.15 o 
  12  12  -3       83.25       86.66      7.09 o 
  11  13  -3        9.25        7.68      3.35 o 
  12  13  -3       79.46       84.30      7.09 o 
  11  14  -3        8.11       13.39      3.74 o 
  11  15  -3       92.99      106.36      8.08 o 
   8   0  -2      968.40      928.48     23.83 o 
  10   0  -2      819.89      846.94     22.85 o 
   7   1  -2      156.79      154.88      8.47 o 
   8   1  -2      446.47      465.62      9.47 o 
   9   1  -2      114.40      106.13      3.97 o 
  10   1  -2     1510.15     1515.95     46.19 o 
  11   1  -2       35.04       42.15      4.53 o 
  12   1  -2      551.06      577.69     18.51 o 
   6   2  -2      262.48      257.63      7.48 o 
   7   2  -2      425.37      441.79     12.01 o 
   8   2  -2     1255.89     1245.22     22.06 o 
   9   2  -2      443.38      469.09     10.02 o 
  10   2  -2      353.49      355.94      8.56 o 
  11   2  -2      772.81      729.94     21.67 o 
  12   2  -2       62.79       62.63      5.71 o 
   5   3  -2      370.86      431.15     10.83 o 
   6   3  -2      742.51      768.54     19.11 o 
   7   3  -2       11.95       14.18      1.97 o 
   8   3  -2      550.08      567.44     10.99 o 
   9   3  -2      157.93      157.11     13.20 o 
  10   3  -2      435.53      435.29     14.18 o 
  11   3  -2      287.11      279.29     11.03 o 
  12   3  -2      161.05      161.51      8.67 o 
  13   3  -2       28.30       29.94      4.73 o 
   5   4  -2      169.73      192.63      5.32 o 
   6   4  -2      199.14      209.76      6.11 o 
   7   4  -2      539.49      546.57     13.98 o 
   8   4  -2      285.25      255.93      6.39 o 
   9   4  -2       67.51       59.88      4.53 o 
  10   4  -2      580.66      563.51     17.53 o 
  11   4  -2       42.27       44.91      4.53 o 
  12   4  -2      170.92      179.24      9.06 o 
  13   4  -2       27.13       41.17      5.32 o 
   6   5  -2      524.28      522.74     12.80 o 
   7   5  -2      359.41      358.08      9.85 o 
   9   5  -2      229.60      205.23      8.67 o 
  10   5  -2      202.26      204.45      8.86 o 
  11   5  -2       31.65       29.94      4.14 o 
  12   5  -2      203.57      206.42      9.85 o 
  13   5  -2       40.18       57.71      5.91 o 
  14   5  -2       25.82       43.13      5.71 o 
   9   6  -2      552.03      510.72     16.35 o 
  10   6  -2       33.65       27.18      3.74 o 
  11   6  -2       19.07       17.33      3.55 o 
  12   6  -2      218.50      220.99     10.24 o 
  13   6  -2       28.41       33.48      4.92 o 
  14   6  -2      349.15      372.06     15.95 o 
   9   7  -2       90.59       83.91      5.71 o 
  10   7  -2       81.89       79.57      5.91 o 
  11   7  -2       77.44       91.39      6.50 o 
  12   7  -2      119.98      129.01      8.08 o 
  13   7  -2       24.52       31.12      4.92 o 
  14   7  -2       35.43       52.39      6.30 o 
   9   8  -2       94.36       88.83      5.71 o 
  10   8  -2      110.16      103.21      6.70 o 
  11   8  -2       56.45       51.60      5.12 o 
  12   8  -2      106.47      102.42      7.29 o 
  13   8  -2       46.11       58.69      6.11 o 
  14   8  -2      165.55      173.13     10.44 o 
   9   9  -2      166.97      120.74      6.89 o 
  10   9  -2      291.16      294.85     12.01 o 
  11   9  -2       96.34       93.56      6.89 o 
  12   9  -2      241.28      234.98     11.23 o 
  13   9  -2       21.60       30.73      4.92 o 
  14   9  -2       41.46       46.68      6.11 o 
   9  10  -2        9.58       10.83      2.76 o 
  10  10  -2       89.02       98.68      6.70 o 
  11  10  -2      364.53      356.70     14.38 o 
  12  10  -2       28.29       29.54      4.53 o 
  13  10  -2        5.10        9.26      3.74 o 
   9  11  -2       72.12       67.75      5.51 o 
  10  11  -2       58.88       52.00      5.32 o 
  11  11  -2       84.97       90.41      6.89 o 
  12  11  -2      104.03      112.86      7.88 o 
  13  11  -2       63.05       71.50      6.89 o 
   9  12  -2       28.87       29.54      3.94 o 
  10  12  -2      256.90      237.93     11.03 o 
  11  12  -2      437.40      443.75     16.94 o 
  12  12  -2       19.45       19.30      4.14 o 
  13  12  -2       74.13       83.71      7.48 o 
   9  13  -2       29.48       28.76      3.94 o 
  10  13  -2       26.47       26.00      4.14 o 
  11  13  -2       30.72       31.12      4.73 o 
  12  13  -2       66.95       65.00      6.50 o 
   9  14  -2       28.84       31.32      4.53 o 
  10  14  -2      267.52      266.69     12.21 o 
  11  14  -2      113.21      111.09      7.88 o 
  12  14  -2       44.36       58.10      6.30 o 
   9  15  -2      123.21      135.12      8.27 o 
  10  15  -2       19.40       24.82      4.14 o 
  11  15  -2       12.83       22.26      4.33 o 
  12  15  -2      212.58      213.51     11.82 o 
   9  16  -2       12.30       15.95      3.74 o 
  10  16  -2       61.76       59.29      5.91 o 
  11  16  -2       19.85       27.38      4.73 o 
   9  17  -2      111.50      114.04      7.88 o 
  10  17  -2       75.15       85.48      7.09 o 
  11  17  -2        8.82       16.15      4.14 o 
   9  18  -2       69.06       78.59      6.89 o 
  10  18  -2      173.65      188.89     10.83 o 
   9  19  -2      206.58      216.07     11.62 o 
   8  21  -2       27.43       32.89      5.32 o 
   6   0  -1      978.92     1037.79     26.00 o 
   8   0  -1     4531.19     4567.94    108.33 o 
  10   0  -1      867.65      834.92     23.44 o 
  12   0  -1      132.53      135.71      8.86 o 
   4   1  -1      698.51      730.92     18.71 o 
   5   1  -1     1175.22     1251.51     21.24 o 
   6   1  -1      476.36      533.35     10.38 o 
   7   1  -1       28.07       27.16      1.95 o 
   8   1  -1      324.51      307.10      7.31 o 
   9   1  -1      200.79      197.43      5.92 o 
  10   1  -1      918.52      919.76     19.11 o 
  11   1  -1       16.30       21.17      2.97 o 
  12   1  -1       52.28       61.33      4.37 o 
  13   1  -1       73.27       80.56      7.29 o 
   1   2  -1     5529.56     5891.32    134.72 o 
   2   2  -1     5120.23     5436.93    120.34 o 
   3   2  -1      931.76      936.36     21.47 o 
   4   2  -1      819.37      843.39     20.09 o 
   5   2  -1     1853.29     2044.66     46.68 o 
   6   2  -1     1037.70      968.97     15.03 o 
   7   2  -1      494.25      531.20      9.14 o 
   8   2  -1      856.16      880.75     23.54 o 
   9   2  -1      365.25      337.95      8.43 o 
  10   2  -1      694.31      704.39     14.55 o 
  11   2  -1       95.69      107.32      8.47 o 
  12   2  -1      415.77      396.48     15.17 o 
  13   2  -1       88.31       92.18      8.08 o 
   1   3  -1     2068.61     2158.31     50.23 o 
   3   3  -1     1237.96     1372.28     37.03 o 
   4   3  -1      471.06      463.06     12.21 o 
   5   3  -1       21.86       24.27      1.51 o 
   6   3  -1      415.71      472.40      7.98 o 
   7   3  -1      175.77      186.28      4.29 o 
   8   3  -1      866.74      827.83     13.74 o 
   9   3  -1       14.68       16.66      2.49 o 
  10   3  -1      174.90      182.17      6.34 o 
  11   3  -1      130.66      138.95      8.08 o 
  12   3  -1      303.31      317.70     13.00 o 
  13   3  -1        4.34       12.01      4.33 o 
  14   3  -1      157.80      178.25     11.23 o 
   4   4  -1     1121.10     1227.49     22.57 o 
   5   4  -1      233.95      254.83     15.07 o 
   6   4  -1     1023.33     1004.87     15.79 o 
   7   4  -1       79.78       76.77      3.68 o 
   8   4  -1       52.12       53.60      4.31 o 
   9   4  -1       37.64       41.20      4.05 o 
  10   4  -1     1152.32     1142.12     39.79 o 
  11   4  -1      119.06      124.68      7.88 o 
  12   4  -1      221.87      227.88     11.23 o 
  13   4  -1      118.17      123.30      8.67 o 
  14   4  -1       14.19       17.53      5.12 o 
   4   5  -1     2714.01     2943.66     46.02 o 
   5   5  -1      651.15      741.77     14.34 o 
   6   5  -1      728.65      781.73     15.38 o 
   7   5  -1      408.25      394.89      7.33 o 
   8   5  -1      672.00      655.67     12.86 o 
   9   5  -1      216.40      203.60      6.42 o 
  10   5  -1      537.32      510.24     12.76 o 
  11   5  -1      219.12      197.95      9.65 o 
  12   5  -1      678.26      674.79     22.06 o 
  13   5  -1       16.55       23.04      4.92 o 
  14   5  -1      185.94      207.20     11.82 o 
  15   5  -1        8.12       16.74      5.71 o 
   4   6  -1      558.68      619.25     19.11 o 
   5   6  -1      577.50      623.78     44.81 o 
   6   6  -1     1523.28     1602.14     29.77 o 
   7   6  -1      119.86      129.12      3.63 o 
   8   6  -1      137.61      133.29      4.05 o 
   9   6  -1     1630.05     1520.96     45.60 o 
  10   6  -1       77.58       69.92      5.51 o 
  11   6  -1      165.22      162.30      8.86 o 
  12   6  -1      123.61      127.63      8.47 o 
  13   6  -1       14.72       13.98      4.53 o 
  14   6  -1       13.08       18.91      5.12 o 
  15   6  -1        5.97       15.76      5.32 o 
   3   7  -1      362.86      357.29      8.67 o 
   4   7  -1     5161.40     5729.03    158.75 o 
   5   7  -1      268.25      252.47      7.98 o 
   6   7  -1      269.61      289.49      6.45 o 
   7   7  -1       53.42       57.95      4.03 o 
   8   7  -1      555.19      548.65      9.88 o 
   9   7  -1      107.25      104.39      6.50 o 
  10   7  -1      108.71      100.84      6.70 o 
  11   7  -1      256.17      252.31     11.23 o 
  12   7  -1       76.34       67.36      6.11 o 
  13   7  -1       33.16       46.29      5.91 o 
  14   7  -1      210.24      214.29     12.21 o 
   2   8  -1       64.55       60.47      2.36 o 
   3   8  -1      684.19      704.07     13.29 o 
   4   8  -1      375.96      371.56      7.40 o 
   5   8  -1      735.83      797.61     17.92 o 
   6   8  -1      364.53      373.97      7.65 o 
   7   8  -1      131.65      143.34      3.58 o 
   8   8  -1      511.90      493.00     15.95 o 
   9   8  -1      225.83      202.87      9.26 o 
  10   8  -1       50.07       42.35      4.53 o 
  11   8  -1       96.97      108.53      7.48 o 
  12   8  -1      342.22      365.36     14.58 o 
  13   8  -1      137.04      160.72     10.05 o 
  14   8  -1        5.77       19.70      4.92 o 
   2   9  -1      599.38      627.13     14.97 o 
   3   9  -1      285.60      372.26      9.06 o 
   4   9  -1      452.55      440.88      9.55 o 
   5   9  -1       65.53       65.86      1.87 o 
   6   9  -1       30.78       31.46      1.67 o 
   7   9  -1      308.55      270.82     10.44 o 
   8   9  -1        9.32       11.82      2.76 o 
   9   9  -1      357.53      314.55     12.41 o 
  10   9  -1      208.13      216.46     10.05 o 
  11   9  -1       83.14       93.36      7.09 o 
  12   9  -1       66.77       70.51      6.70 o 
  13   9  -1        8.73       11.03      4.14 o 
  14   9  -1      290.06      297.81     14.58 o 
   2  10  -1      870.20      927.30     22.65 o 
   3  10  -1      132.95      120.34      3.74 o 
   4  10  -1      967.75     1058.56     19.68 o 
   5  10  -1       51.51       44.86      1.80 o 
   8  10  -1       10.27       12.41      2.95 o 
   9  10  -1       20.81       18.32      3.35 o 
  10  10  -1       62.54       61.85      5.71 o 
  11  10  -1      328.11      331.09     13.59 o 
  12  10  -1      173.88      167.81      9.85 o 
  13  10  -1      181.68      195.19     11.23 o 
  14  10  -1       81.89      106.16      8.86 o 
   2  11  -1      731.22      722.26     18.12 o 
   3  11  -1      600.29      604.08     14.77 o 
   4  11  -1      883.33      872.03     51.51 o 
   5  11  -1      409.59      450.10      7.45 o 
   8  11  -1      173.13      164.86      8.27 o 
   9  11  -1        5.06        3.15      2.36 o 
  10  11  -1       21.97       24.82      4.14 o 
  11  11  -1      151.88      159.54      9.26 o 
  12  11  -1       13.11       16.74      4.14 o 
  13  11  -1       21.98       36.83      5.51 o 
   2  12  -1      360.70      378.36     10.24 o 
   3  12  -1      431.48      447.10     11.42 o 
   4  12  -1       61.32       56.53      2.56 o 
   5  12  -1      157.12      162.89      4.92 o 
   8  12  -1       34.10       36.24      4.14 o 
   9  12  -1       52.68       58.69      5.32 o 
  10  12  -1       68.01       73.47      6.30 o 
  11  12  -1        2.86        2.36      3.15 o 
  12  12  -1      242.77      245.41     12.21 o 
  13  12  -1       80.13       80.56      7.88 o 
   2  13  -1      439.25      472.71     12.61 o 
   3  13  -1      627.76      647.81     15.76 o 
   4  13  -1      249.19      261.76      7.09 o 
   8  13  -1      419.37      392.15     14.58 o 
   9  13  -1        0.25        1.58      2.36 o 
  10  13  -1      124.29      119.56      7.88 o 
  11  13  -1      297.77      272.99     12.80 o 
  12  13  -1      179.81      192.43     10.83 o 
  13  13  -1        3.07       12.80      4.73 o 
   2  14  -1      540.20      514.07     13.39 o 
   3  14  -1      119.49      120.93      4.53 o 
   8  14  -1        4.72        2.95      2.36 o 
   9  14  -1      339.41      330.30     13.79 o 
  10  14  -1       12.71       16.15      3.94 o 
  11  14  -1        7.43        7.09      3.35 o 
  12  14  -1       79.06       85.09      7.68 o 
   2  15  -1       83.17       94.34      4.14 o 
   3  15  -1      616.68      627.72     15.56 o 
   4  15  -1      472.36      488.66     12.41 o 
   8  15  -1      311.16      294.85     12.41 o 
   9  15  -1       16.60       21.27      3.94 o 
  10  15  -1      190.77      188.49     10.24 o 
  11  15  -1       41.87       43.53      5.71 o 
  12  15  -1       43.63       45.50      6.11 o 
   4  16  -1      249.08      254.08      7.48 o 
   7  16  -1       33.50       45.30      4.73 o 
   8  16  -1        4.15        1.38      2.56 o 
   9  16  -1      242.14      250.54     11.82 o 
  10  16  -1       56.72       62.44      6.30 o 
  11  16  -1       16.08       15.56      4.33 o 
  12  16  -1      110.18      116.60      9.06 o 
   3  17  -1      559.32      548.93     14.38 o 
   7  17  -1       13.57       16.15      3.35 o 
   8  17  -1       12.31       13.00      3.35 o 
   9  17  -1        2.31        5.32      2.95 o 
  10  17  -1       80.09       78.19      7.09 o 
  11  17  -1       95.77      108.92      8.67 o 
   3  18  -1      103.08      105.97      5.12 o 
   7  18  -1       11.25        9.26      3.15 o 
   8  18  -1      107.58       99.27      7.29 o 
   9  18  -1       38.40       37.82      5.12 o 
  10  18  -1       96.80      112.07      8.47 o 
   2  19  -1       21.19       22.06      2.95 o 
   3  19  -1      132.46      129.21      5.71 o 
   7  19  -1      249.99      251.91     11.82 o 
   8  19  -1        1.87        3.35      2.76 o 
   9  19  -1       67.04       69.92      6.70 o 
  10  19  -1       39.15       41.76      5.71 o 
   2  20  -1        3.31        4.92      2.17 o 
   7  20  -1       68.24       71.50      6.50 o 
   8  20  -1      170.27      158.55      9.65 o 
   9  20  -1       28.01       36.24      5.32 o 
   1  21  -1       11.53       10.05      2.76 o 
   2  21  -1       83.96       83.12      5.32 o 
   6  21  -1      138.39      138.66      8.86 o 
   7  21  -1      199.38      200.90     10.83 o 
   8  21  -1       18.86       28.76      4.73 o 
   1  22  -1      148.45      146.38      5.22 o 
   6  22  -1       68.70       75.63      6.70 o 
   7  22  -1       79.41       72.88      6.89 o 
   0  23  -1       19.80       23.83      3.35 o 
   1  23  -1      254.53      263.87      7.10 o 
   2  23  -1       28.25       27.18      3.94 o 
   3  23  -1      138.86      129.80      7.29 o 
   6  23  -1      116.66      101.04      7.88 o 
   1  24  -1       50.34       62.04      5.12 o 
   2  24  -1       52.74       46.68      4.73 o 
   3  24  -1        5.72       13.98      3.35 o 
   4  24  -1       15.88       16.54      3.74 o 
   5  24  -1      140.84      140.26      6.00 o 
   0  25  -1       73.98       61.06      5.32 o 
   1  25  -1       66.80       71.10      5.71 o 
   2  25  -1       60.22       64.21      5.32 o 
   2   0   0     6587.49     6457.17     99.70 o 
   4   0   0      602.60      528.44     10.78 o 
   6   0   0     1748.59     1789.48     48.35 o 
   8   0   0      899.09      899.11     18.95 o 
  10   0   0      454.70      437.06     15.56 o 
  12   0   0      285.13      248.76     12.41 o 
  14   0   0       28.70       33.68      7.09 o 
   1   1   0     1665.59     1735.44     25.83 o 
   2   1   0     2298.35     2252.03     26.73 o 
   3   1   0     3544.93     3543.45     41.72 o 
   4   1   0      873.67      917.55     12.48 o 
   5   1   0       20.07       12.89      0.93 o 
   6   1   0      705.07      735.89     10.70 o 
   7   1   0       19.75       20.86      1.73 o 
   8   1   0     1100.51     1133.32     16.32 o 
   9   1   0       37.81       34.67      2.02 o 
  10   1   0      712.64      683.27     15.04 o 
  11   1   0        4.53        4.04      3.06 o 
  12   1   0       35.11       41.89      4.39 o 
  13   1   0       13.21       21.14      4.23 o 
  14   1   0       31.41       39.79      7.48 o 
   0   2   0     4023.44     3853.48    241.57 o 
   1   2   0     5045.23     4885.45    144.94 o 
   2   2   0     2115.09     2130.43     33.24 o 
   3   2   0     2111.80     2302.29     25.89 o 
   4   2   0     4803.35     4738.29     55.84 o 
   5   2   0      764.43      837.72     11.74 o 
   6   2   0     2702.49     2872.46     37.47 o 
   7   2   0      975.90     1009.41     14.44 o 
   8   2   0     1059.80     1018.55     14.87 o 
   9   2   0       41.21       44.63      2.27 o 
  10   2   0      376.76      370.34      8.24 o 
  11   2   0      319.82      318.48      9.54 o 
  12   2   0       39.28       44.21      4.60 o 
  13   2   0        2.97        7.94      3.81 o 
  14   2   0      108.48      130.39     10.83 o 
  15   2   0       44.70       64.60      8.86 o 
   1   3   0      146.02      157.21      2.99 o 
   2   3   0     4783.12     5018.44     93.35 o 
   3   3   0       61.19       62.12      2.13 o 
   4   3   0       98.18       96.25      2.21 o 
   5   3   0        0.99        0.92      0.59 o 
   6   3   0      645.35      583.46      8.78 o 
   7   3   0       18.41       16.94      1.65 o 
   8   3   0      137.79      149.66      2.72 o 
   9   3   0     1023.97     1113.38     18.53 o 
  10   3   0       37.42       45.79      3.18 o 
  11   3   0      204.87      209.36      5.20 o 
  12   3   0        7.50       14.85      6.01 o 
  13   3   0        0.66        1.18      4.73 o 
  14   3   0       96.14      109.12      9.45 o 
  15   3   0        2.13       13.98      6.50 o 
   0   4   0      341.77      390.58      9.65 o 
   1   4   0      552.20      616.67     10.51 o 
   2   4   0     7734.25     7681.16    256.71 o 
   3   4   0      274.51      329.59      4.87 o 
   4   4   0      997.38     1017.14     12.62 o 
   5   4   0      629.23      590.97      9.76 o 
   6   4   0     3198.13     3487.26     50.75 o 
   7   4   0      448.25      529.55      8.45 o 
   8   4   0        8.49       13.68      1.45 o 
   9   4   0      310.90      301.24      6.96 o 
  10   4   0     1349.04     1358.96     22.38 o 
  11   4   0      897.86      834.04     17.90 o 
  12   4   0       10.13       12.21      4.73 o 
  13   4   0       60.09       89.81      8.08 o 
  14   4   0       35.34       58.10      7.88 o 
  15   4   0       97.38      106.16     10.24 o 
   1   5   0      211.36      190.47      3.83 o 
   2   5   0      936.68      854.93     10.55 o 
   3   5   0      648.66      662.73      9.62 o 
   4   5   0      226.41      263.82      4.35 o 
   5   5   0       14.22       26.65      1.10 o 
   6   5   0      108.13      129.63      3.27 o 
   7   5   0      419.78      456.84      8.59 o 
   8   5   0      106.62      103.03      3.95 o 
   9   5   0      575.21      548.56     10.91 o 
  10   5   0      316.04      321.50      8.58 o 
  11   5   0        4.94        2.68      3.94 o 
  12   5   0      344.03      359.06     14.97 o 
  13   5   0        0.03       -2.36      4.33 o 
  14   5   0       23.99       32.10      6.30 o 
   0   6   0      165.61      160.92      4.73 o 
   1   6   0       37.75       32.10      1.46 o 
   2   6   0     1303.37     1298.11     15.83 o 
   3   6   0     1980.09     2273.62     27.42 o 
   4   6   0      386.26      365.54      4.70 o 
   5   6   0      137.21      124.88      3.10 o 
   6   6   0      388.63      415.79      7.70 o 
   7   6   0      121.47      109.02      3.64 o 
   8   6   0      796.21      736.38     12.92 o 
   9   6   0      438.46      437.25     17.97 o 
  10   6   0      479.16      464.98     27.77 o 
  11   6   0      132.79      134.72      8.67 o 
  12   6   0      280.57      294.53     15.66 o 
  13   6   0       25.99       33.88      5.71 o 
  14   6   0      415.08      414.41     18.12 o 
  15   6   0        0.38        2.95      5.91 o 
   1   7   0        0.13        0.07      0.62 o 
   2   7   0      604.73      607.51      7.76 o 
   3   7   0      201.41      216.18      3.20 o 
   4   7   0     2427.70     2539.04     31.57 o 
   5   7   0      195.99      168.14      3.35 o 
   6   7   0      333.69      285.07      5.80 o 
   7   7   0      707.26      726.59     12.33 o 
   8   7   0        3.50        9.71      2.10 o 
   9   7   0      411.65      365.04      9.40 o 
  10   7   0      122.42      128.90     10.54 o 
  11   7   0      108.69      117.00      7.88 o 
  12   7   0      412.07      430.86     14.97 o 
  13   7   0      225.44      223.95     12.01 o 
  14   7   0        2.65       13.20      5.51 o 
   0   8   0      498.86      480.19     12.41 o 
   1   8   0     1358.39     1435.96     24.23 o 
   2   8   0       27.25       27.76      1.06 o 
   3   8   0      165.50      183.00      2.83 o 
   4   8   0     3778.49     3814.27     48.29 o 
   5   8   0      540.05      573.29      7.17 o 
   6   8   0       57.55       70.06      2.62 o 
   7   8   0       37.88       37.12      2.15 o 
   8   8   0      729.16      693.86     14.38 o 
   9   8   0       28.40       28.23      2.97 o 
  10   8   0        8.67        6.70      3.55 o 
  11   8   0       17.64       14.58      4.33 o 
  12   8   0      604.15      618.59     26.69 o 
  13   8   0       16.14       12.41      5.12 o 
  14   8   0      529.94      474.87     19.50 o 
   1   9   0      751.64      769.95     13.65 o 
   2   9   0      115.55      109.32      3.04 o 
   3   9   0      441.81      417.64      5.25 o 
   4   9   0       75.89       88.76      2.47 o 
   5   9   0      141.97      130.18      3.25 o 
   6   9   0     1235.11     1302.40     20.06 o 
   7   9   0      830.18      793.78     15.46 o 
   8   9   0     1588.77     1637.27     62.44 o 
   9   9   0     1170.30     1029.72     29.35 o 
  10   9   0      279.97      262.75     11.62 o 
  11   9   0       29.58       33.09      5.12 o 
  12   9   0      293.05      303.71      8.37 o 
  13   9   0       57.72       60.47      6.89 o 
  14   9   0      410.55      397.86     17.53 o 
   0  10   0      449.35      391.95     10.83 o 
   1  10   0       35.47       29.98      1.67 o 
   2  10   0       23.41       29.06      2.13 o 
   3  10   0        9.39        7.09      0.69 o 
   4  10   0     1140.40     1132.56     14.80 o 
   5  10   0       60.95       68.83      2.82 o 
   6  10   0       26.95       34.74      5.02 o 
   7  10   0      455.74      409.46     12.31 o 
   8  10   0        2.88        9.45      2.95 o 
   9  10   0       35.95       21.47      3.74 o 
  10  10   0        5.30        5.12      3.35 o 
  11  10   0      102.40       96.12      7.68 o 
  12  10   0      262.88      257.85     10.34 o 
  13  10   0       46.77       60.74      7.88 o 
  14  10   0      393.37      385.26     17.53 o 
   1  11   0      854.35      901.92     16.01 o 
   2  11   0      150.89      144.45      2.52 o 
   3  11   0      906.90      979.39     11.47 o 
   4  11   0      365.43      339.43      5.04 o 
   5  11   0       67.48       66.06      2.06 o 
   6  11   0     2654.44     2755.08     46.83 o 
   7  11   0       84.73       77.68      3.50 o 
   8  11   0       63.25       60.66      5.32 o 
   9  11   0       10.33       11.62      3.35 o 
  10  11   0      107.91       95.53      7.09 o 
  11  11   0        6.84       12.16      2.36 o 
  12  11   0       44.59       46.62      3.57 o 
  13  11   0      217.04      245.93      7.97 o 
  14  11   0       35.02       43.13      6.89 o 
   0  12   0     1730.45     1930.22     46.29 o 
   1  12   0        0.21        1.01      0.83 o 
   2  12   0      459.29      407.97      5.29 o 
   3  12   0      349.01      373.47      4.94 o 
   4  12   0       79.22       73.77      2.43 o 
   5  12   0      327.30      333.04      5.60 o 
   6  12   0       10.43       15.36      2.95 o 
   7  12   0      723.49      687.99     21.07 o 
   8  12   0      756.58      700.79     21.86 o 
   9  12   0       16.40       18.12      3.74 o 
  10  12   0      335.50      312.97     13.39 o 
  11  12   0       15.52       13.25      2.51 o 
  12  12   0       31.59       25.35      2.98 o 
  13  12   0       44.56       51.80      4.01 o 
   1  13   0       21.00       26.53      1.47 o 
   2  13   0      117.99      129.75      2.23 o 
   3  13   0      306.25      298.75      5.16 o 
   4  13   0        2.99        7.36      1.18 o 
   5  13   0      539.09      502.36      7.93 o 
   6  13   0       51.97       48.13      2.69 o 
   7  13   0      113.93      101.24      6.70 o 
   8  13   0        1.15        1.38      2.56 o 
   9  13   0        7.08        8.47      3.35 o 
  10  13   0        1.66        3.74      3.15 o 
  11  13   0       13.21       15.90      2.60 o 
  12  13   0      239.04      257.85      8.09 o 
  13  13   0      236.50      276.17      8.74 o 
   0  14   0      564.31      540.07     14.97 o 
   1  14   0      473.81      478.53      6.82 o 
   2  14   0      212.50      229.62      5.21 o 
   3  14   0      399.69      405.27      7.03 o 
   4  14   0       52.66       53.51      2.37 o 
   5  14   0       12.21       15.95      3.05 o 
   6  14   0        0.85        0.98      2.17 o 
   7  14   0       91.28      101.83      6.50 o 
   8  14   0      148.64      135.51      7.88 o 
   9  14   0        0.34        2.17      2.56 o 
  10  14   0      188.79      181.91      6.39 o 
  11  14   0       48.69       60.55      3.97 o 
  12  14   0       18.19       25.86      3.17 o 
  13  14   0       55.38       73.96      4.91 o 
   1  15   0      662.07      683.67     10.45 o 
   2  15   0        0.20       -0.42      1.03 o 
   3  15   0        5.13        5.13      1.35 o 
   4  15   0        0.91        2.48      1.18 o 
   5  15   0      751.79      723.24     21.67 o 
   6  15   0      602.23      575.52     18.71 o 
   7  15   0      169.61      175.49      8.86 o 
   8  15   0        7.60        5.71      2.76 o 
   9  15   0      159.63      153.24      9.06 o 
  10  15   0        2.43        5.98      2.13 o 
  11  15   0        6.19       12.31      4.73 o 
  12  15   0      120.71      134.49      6.00 o 
   0  16   0      845.37      879.19     16.00 o 
   1  16   0       25.72       31.62      1.57 o 
   2  16   0      875.45      889.20     13.21 o 
   3  16   0      514.64      525.22      8.50 o 
   4  16   0        0.03       -0.79      1.97 o 
   5  16   0      203.71      218.23      9.65 o 
   6  16   0        0.66        0.98      2.36 o 
   7  16   0        5.41        5.51      2.76 o 
   8  16   0        2.40        3.55      2.56 o 
   9  16   0      159.10      149.58      6.01 o 
  10  16   0        0.42        0.90      1.85 o 
  11  16   0       16.72       20.39      2.89 o 
  12  16   0        4.81        5.00      3.25 o 
   1  17   0      424.57      425.11      6.35 o 
   2  17   0      247.96      252.48      4.42 o 
   3  17   0      116.70      124.25      3.32 o 
   4  17   0       10.37       10.24      2.36 o 
   5  17   0      673.66      641.50     20.29 o 
   6  17   0      335.40      323.81     13.00 o 
   7  17   0        1.85        3.55      2.76 o 
   8  17   0      153.11      156.20      5.82 o 
   9  17   0      206.44      202.25      6.86 o 
  10  17   0       70.12       74.45      6.50 o 
  11  17   0      147.79      163.87      7.68 o 
   0  18   0      436.37      395.66      8.70 o 
   1  18   0      232.37      231.04      4.83 o 
   2  18   0      207.78      210.20      3.95 o 
   3  18   0      355.82      350.34     13.10 o 
   4  18   0      251.87      237.28     14.18 o 
   5  18   0      186.26      187.98      6.17 o 
   6  18   0       40.02       35.67      2.97 o 
   7  18   0      229.62      231.62      7.18 o 
   8  18   0       10.38       13.37      4.63 o 
   9  18   0        1.26        4.71      2.08 o 
  10  18   0        1.56        5.09      2.36 o 
  11  18   0       70.21       84.94      6.70 o 
   1  19   0      252.12      247.45      4.53 o 
   2  19   0      208.35      211.68      4.11 o 
   3  19   0      113.78      104.85      5.32 o 
   4  19   0        0.86        3.35      1.67 o 
   5  19   0      635.14      573.60     12.73 o 
   6  19   0       12.16       13.22      2.22 o 
   7  19   0       50.10       51.72      7.09 o 
   8  19   0       48.77       52.43      3.73 o 
   9  19   0       80.96       87.89      5.71 o 
  10  19   0        2.00        3.15      2.76 o 
   0  20   0       12.68       12.16      2.27 o 
   1  20   0        0.83        3.83      1.25 o 
   2  20   0       94.92       92.03      3.89 o 
   3  20   0      255.36      256.25      9.65 o 
   4  20   0      159.30      147.30      5.41 o 
   5  20   0        9.60       10.28      2.16 o 
   6  20   0       18.76       18.91      2.66 o 
   7  20   0      212.36      221.63      7.23 o 
   8  20   0        1.47       -0.10      1.95 o 
   9  20   0        0.00        4.02      2.29 o 
   1  21   0      578.26      573.70      8.46 o 
   2  21   0      193.04      179.49     11.52 o 
   3  21   0       82.15       76.80      4.09 o 
   4  21   0      214.24      194.87     14.18 o 
   5  21   0       31.22       35.92      6.11 o 
   6  21   0       22.35       28.14      2.99 o 
   7  21   0        0.02        1.12      1.93 o 
   8  21   0       20.73       31.61      7.48 o 
   0  22   0        0.59        2.01      1.88 o 
   1  22   0        4.16        4.66      1.88 o 
   2  22   0       56.16       58.28      3.41 o 
   3  22   0       15.59       19.31      3.64 o 
   4  22   0        3.44        4.33      1.95 o 
   5  22   0        0.26        2.75      2.66 o 
   6  22   0       32.21       34.26      3.39 o 
   7  22   0      107.56      118.21      5.52 o 
   1  23   0       30.97       33.76      2.85 o 
   2  23   0      241.78      239.99      7.35 o 
   3  23   0        5.75        9.43      2.29 o 
   4  23   0       18.70       20.77      9.55 o 
   5  23   0       42.57       41.34      3.55 o 
   6  23   0      104.66      108.73      8.37 o 
   0  24   0       83.11       96.51      6.30 o 
   1  24   0       44.17       41.07      3.84 o 
   2  24   0        6.56       11.00      2.23 o 
   3  24   0       31.64       40.91      5.71 o 
   4  24   0       24.53       28.43      9.36 o 
   5  24   0        0.37        2.27      3.64 o 
   1  25   0       67.45       61.45      5.71 o 
   2  25   0        1.66        2.76      2.95 o 
   3  25   0       17.76       17.66     10.24 o 
   2   0   1      732.37      709.23      8.42 o 
   4   0   1      316.36      312.71      5.32 o 
   6   0   1      938.52     1037.49     15.63 o 
   8   0   1     4499.14     4612.72     67.52 o 
  10   0   1      892.61      792.18     25.21 o 
  12   0   1      140.03      142.80     11.03 o 
  14   0   1      269.60      279.69     15.95 o 
   0   1   1     7310.29     7584.30     86.15 o 
   1   1   1      877.63      884.08      7.75 o 
   2   1   1      868.18      922.67      8.76 o 
   3   1   1      472.33      441.17      6.78 o 
   4   1   1      738.15      768.63      7.48 o 
   5   1   1     1175.74     1230.55     12.82 o 
   6   1   1      485.29      544.93      6.25 o 
   7   1   1       28.48       29.25      1.51 o 
   8   1   1      326.59      302.55      4.35 o 
   9   1   1      200.87      191.49      3.00 o 
  10   1   1      924.77      947.39     14.75 o 
  11   1   1       15.80       21.77      4.25 o 
  12   1   1       47.70       43.54      5.29 o 
  13   1   1       73.11       73.85      6.12 o 
  14   1   1       13.40       23.67      5.27 o 
  15   1   1       24.45       17.33      8.47 o 
   1   2   1     5531.21     5631.91     53.30 o 
   2   2   1     4995.23     5001.50     44.91 o 
   3   2   1      933.74      896.38      8.33 o 
   4   2   1      817.18      827.15      7.43 o 
   5   2   1     1859.04     1980.88     27.27 o 
   6   2   1     1035.76      967.98     11.77 o 
   7   2   1      492.97      526.49      5.91 o 
   8   2   1      849.72      879.14      9.30 o 
   9   2   1      361.76      344.65      5.19 o 
  10   2   1      703.37      685.03     17.64 o 
  11   2   1       95.59       93.70     10.05 o 
  12   2   1      419.56      420.21     12.33 o 
  13   2   1       87.56       89.77      6.61 o 
  14   2   1       59.50       70.21      6.69 o 
  15   2   1       38.70       49.24      9.45 o 
   0   3   1    12210.88    11588.76   1050.20 o 
   1   3   1     2058.70     2105.48     19.85 o 
   2   3   1     5693.14     5822.28     51.55 o 
   3   3   1     1236.78     1332.79     13.08 o 
   4   3   1      503.96      487.82      4.61 o 
   5   3   1       22.00       23.91      0.93 o 
   6   3   1      417.16      455.75      5.69 o 
   7   3   1      178.57      177.54      2.60 o 
   8   3   1      864.75      826.65      8.83 o 
   9   3   1       14.72       17.15      1.46 o 
  10   3   1      179.09      194.63      4.55 o 
  11   3   1      128.86      129.77      7.10 o 
  12   3   1      310.29      303.02     10.51 o 
  13   3   1        4.35        7.10      4.51 o 
  14   3   1      163.27      194.60     13.59 o 
  15   3   1        1.68       12.80      7.88 o 
   1   4   1    12293.69    11782.29    250.62 o 
   2   4   1    22384.10    19085.43    238.96 o 
   3   4   1      483.04      463.19      5.09 o 
   4   4   1     1105.86     1204.26     11.55 o 
   5   4   1      230.60      258.53      3.12 o 
   6   4   1     1045.97     1023.12     11.60 o 
   7   4   1       79.97       78.80      2.16 o 
   8   4   1       48.22       51.75      1.81 o 
   9   4   1       35.60       33.98      1.96 o 
  10   4   1     1144.61     1105.17     21.44 o 
  11   4   1      118.80      130.57      4.38 o 
  12   4   1      216.15      227.99      9.26 o 
  13   4   1      116.68      116.43      7.45 o 
  14   4   1       13.56       31.51      7.48 o 
  15   4   1        2.45        8.86      7.29 o 
   0   5   1     3107.45     3064.77     40.67 o 
   1   5   1     5519.87     5722.29     51.28 o 
   2   5   1     6229.31     6552.24     63.22 o 
   3   5   1        1.96        3.80      0.52 o 
   4   5   1     2672.16     2805.90     26.12 o 
   5   5   1      652.86      720.88      7.00 o 
   6   5   1      727.55      755.02      9.03 o 
   7   5   1      401.64      379.35      6.35 o 
   8   5   1      692.03      673.81      8.45 o 
   9   5   1      216.14      208.07      4.88 o 
  10   5   1      538.56      503.88      8.45 o 
  11   5   1      215.42      197.54      5.36 o 
  12   5   1      680.96      693.40     16.92 o 
  13   5   1       16.69       24.23      6.11 o 
  14   5   1      192.73      215.28     13.98 o 
  15   5   1        7.41       12.80      7.48 o 
   1   6   1     1534.06     1616.85     15.81 o 
   2   6   1     3084.33     3179.25     26.52 o 
   3   6   1      156.54      172.93      2.23 o 
   4   6   1      551.82      583.99      6.08 o 
   5   6   1      589.24      618.33      6.40 o 
   6   6   1     1522.13     1574.51     16.40 o 
   7   6   1      119.45      128.84      2.88 o 
   8   6   1      139.50      129.67      3.07 o 
   9   6   1     1635.44     1591.30     20.93 o 
  10   6   1       71.29       66.68      3.21 o 
  11   6   1      164.86      159.16      4.96 o 
  12   6   1      118.90      119.75      6.95 o 
  13   6   1       13.97       13.59      6.11 o 
  14   6   1       14.44       27.57      7.29 o 
  15   6   1        6.02        7.48      6.89 o 
   0   7   1     1102.48     1237.30     15.35 o 
   1   7   1     2055.66     2170.65     19.48 o 
   2   7   1      452.98      545.56      6.04 o 
   3   7   1      363.77      351.46      3.55 o 
   4   7   1     5167.44     5429.16     52.57 o 
   5   7   1      272.73      250.20      4.28 o 
   6   7   1      260.42      276.56      3.78 o 
   7   7   1       49.49       56.31      2.03 o 
   8   7   1      546.02      554.88      8.64 o 
   9   7   1      106.71      112.72      3.89 o 
  10   7   1      109.47      108.77      3.99 o 
  11   7   1      250.34      241.14      7.65 o 
  12   7   1       74.45       66.74      7.48 o 
  13   7   1       32.87       35.06      7.09 o 
  14   7   1      210.98      234.19     14.58 o 
   1   8   1      242.02      230.39      3.15 o 
   2   8   1       69.03       66.68      1.53 o 
   3   8   1      693.12      679.56      7.28 o 
   4   8   1      382.73      370.48      3.99 o 
   5   8   1      751.93      816.97      8.23 o 
   6   8   1      369.84      358.35      4.27 o 
   7   8   1      129.88      138.88      3.04 o 
   8   8   1      514.59      504.79      8.93 o 
   9   8   1      220.96      200.55      8.13 o 
  10   8   1       45.00       43.86      3.59 o 
  11   8   1       96.81      110.08      4.80 o 
  12   8   1      332.88      337.93     11.13 o 
  13   8   1      136.17      140.63     10.83 o 
  14   8   1        5.20        7.29      5.71 o 
   0   9   1      225.67      176.31      3.41 o 
   1   9   1      320.50      320.12      4.08 o 
   2   9   1      593.10      610.20      7.08 o 
   3   9   1      293.19      362.55      4.68 o 
   4   9   1      469.52      443.70      5.19 o 
   5   9   1       62.97       54.43      1.39 o 
   6   9   1       32.00       32.72      1.12 o 
   7   9   1      308.16      276.44      6.65 o 
   8   9   1        8.86       14.85      2.29 o 
   9   9   1      358.56      338.68      7.00 o 
  10   9   1      207.32      226.08      6.27 o 
  11   9   1       81.16       85.59      5.61 o 
  12   9   1       63.38       70.23      5.32 o 
  13   9   1        8.74       15.17      5.91 o 
  14   9   1      287.98      293.67     16.35 o 
   1  10   1       88.08       83.40      1.74 o 
   2  10   1      889.31      943.57     10.42 o 
   3  10   1      131.65      118.87      2.24 o 
   4  10   1      970.72     1045.01     11.66 o 
   5  10   1       50.97       42.91      1.60 o 
   6  10   1      637.24      616.15      7.05 o 
   7  10   1       77.42       80.05      3.15 o 
   8  10   1       10.96       11.27      1.72 o 
   9  10   1       23.97       20.12      2.08 o 
  10  10   1       60.55       60.17      3.61 o 
  11  10   1      328.41      323.96      8.80 o 
  12  10   1      175.15      178.53      8.08 o 
  13  10   1      182.35      172.34     12.01 o 
  14  10   1       80.27       88.24      9.85 o 
   0  11   1     2084.26     2315.67     37.91 o 
   1  11   1       33.85       41.51      1.37 o 
   2  11   1      732.38      735.59      8.44 o 
   3  11   1      599.35      592.92      7.11 o 
   4  11   1      883.48      876.96      9.99 o 
   5  11   1      403.21      426.39      5.26 o 
   6  11   1       61.38       59.22      1.97 o 
   7  11   1      815.04      756.90     12.30 o 
   8  11   1      176.65      182.42      4.66 o 
   9  11   1        4.96        5.29      1.82 o 
  10  11   1       20.53       24.24      5.71 o 
  11  11   1      157.82      156.59      5.94 o 
  12  11   1       11.90       14.06      2.83 o 
  13  11   1       22.19       26.95      4.04 o 
   1  12   1      135.87      152.09      2.64 o 
   2  12   1      368.27      376.47      4.94 o 
   3  12   1      434.49      436.42      5.63 o 
   4  12   1       60.83       54.51      1.84 o 
   5  12   1      165.96      164.17      2.74 o 
   6  12   1      889.91      864.47     11.77 o 
   7  12   1      295.20      286.90      6.02 o 
   8  12   1       36.99       37.41      2.88 o 
   9  12   1       56.68       56.22      3.45 o 
  10  12   1       67.10       67.92      4.11 o 
  11  12   1        2.84        3.68      2.26 o 
  12  12   1      243.04      247.13      7.93 o 
  13  12   1       78.52       78.33      4.99 o 
   0  13   1     1001.60     1023.79     18.02 o 
   1  13   1      441.00      466.13      5.89 o 
   2  13   1      439.08      473.17      5.99 o 
   3  13   1      623.86      625.63      7.62 o 
   4  13   1      247.75      247.02      3.55 o 
   5  13   1      198.17      178.49      3.21 o 
   6  13   1      509.67      517.33      7.85 o 
   7  13   1      485.21      461.39     10.10 o 
   8  13   1      410.18      405.57     14.28 o 
   9  13   1        0.19        0.39      1.89 o 
  10  13   1      124.90      134.28      5.34 o 
  11  13   1      298.78      287.67      8.51 o 
  12  13   1      180.61      187.89      7.03 o 
  13  13   1        2.94        0.42      4.53 o 
   1  14   1        1.50        1.37      0.77 o 
   2  14   1      548.51      496.22      6.36 o 
   3  14   1      117.53      119.03      2.53 o 
   4  14   1      200.30      192.88      3.04 o 
   5  14   1      870.17      859.50     10.15 o 
   6  14   1      357.98      382.18      6.33 o 
   7  14   1       45.30       42.88      2.42 o 
   8  14   1        5.61        6.20      2.08 o 
   9  14   1      346.84      352.44      9.18 o 
  10  14   1       12.53       15.54      2.65 o 
  11  14   1        7.37        6.99      2.44 o 
  12  14   1       76.51       78.59      5.06 o 
   0  15   1      372.66      370.30      6.59 o 
   1  15   1      166.54      170.32      3.06 o 
   2  15   1       82.32       84.55      2.12 o 
   3  15   1      610.06      594.97      7.51 o 
   4  15   1      475.86      469.80      6.28 o 
   5  15   1      212.84      211.94      4.24 o 
   6  15   1      204.54      181.99      4.41 o 
   7  15   1      139.31      138.37      5.24 o 
   8  15   1      309.64      301.55      8.32 o 
   9  15   1       16.84       19.08      2.65 o 
  10  15   1      190.13      190.72      6.72 o 
  11  15   1       39.53       42.85      3.78 o 
  12  15   1       42.74       45.39      6.11 o 
   1  16   1       26.38       24.39      1.33 o 
   2  16   1       32.13       31.27      1.52 o 
   3  16   1      132.07      137.29      2.83 o 
   4  16   1      251.15      231.34      3.91 o 
   5  16   1      649.66      632.78      9.24 o 
   6  16   1      504.20      484.06      9.05 o 
   7  16   1       34.10       39.58      8.47 o 
   8  16   1        4.55        6.35      2.76 o 
   9  16   1      247.41      255.97     11.42 o 
  10  16   1       58.39       63.51     12.61 o 
  11  16   1       16.01       18.79      3.17 o 
  12  16   1      114.61      116.48      6.10 o 
   0  17   1      264.47      257.37      6.47 o 
   1  17   1       15.48       16.24      1.23 o 
   2  17   1       71.82       65.99      2.09 o 
   3  17   1      547.28      531.68      7.06 o 
   4  17   1       19.71       20.70      1.43 o 
   5  17   1       50.29       49.65      2.19 o 
   6  17   1       41.61       41.27      3.17 o 
   7  17   1       13.57       16.33      2.41 o 
   8  17   1       13.16       12.54      2.86 o 
   9  17   1        2.16        3.92      2.36 o 
  10  17   1       81.75       76.74      4.78 o 
  11  17   1       96.32      118.14      7.19 o 
   1  18   1      626.28      613.23      7.17 o 
   2  18   1       98.96       93.79      2.70 o 
   3  18   1      105.17      102.10      2.61 o 
   4  18   1       73.64       77.91      2.67 o 
   5  18   1        9.34       10.14      1.97 o 
   6  18   1       35.41       43.31      3.17 o 
   7  18   1       11.66       11.37      6.11 o 
   8  18   1      107.87      103.55     11.03 o 
   9  18   1       39.16       47.90      4.92 o 
  10  18   1       97.69      108.41      5.68 o 
   0  19   1      164.48      168.16      4.28 o 
   1  19   1       65.46       66.41      2.16 o 
   2  19   1       21.38       20.34      1.62 o 
   3  19   1      125.02      120.39      2.89 o 
   4  19   1       22.02       23.59      2.12 o 
   5  19   1      226.34      223.25      5.65 o 
   6  19   1       43.92       40.39      3.22 o 
   7  19   1      246.79      247.85      9.65 o 
   8  19   1        2.02        6.02      4.73 o 
   9  19   1       67.65       74.49     11.42 o 
  10  19   1       38.68       37.43      5.51 o 
   1  20   1      282.18      289.24      4.75 o 
   2  20   1        3.06        2.59      1.18 o 
   3  20   1       58.22       61.32      2.23 o 
   4  20   1      235.17      219.75      6.16 o 
   5  20   1      148.28      147.34      6.83 o 
   6  20   1       62.79       61.26      4.43 o 
   7  20   1       68.02       73.38      5.32 o 
   8  20   1      173.09      179.24     10.44 o 
   9  20   1       26.47       28.35      8.37 o 
   0  21   1       60.33       59.62      3.62 o 
   1  21   1       11.51       14.49      1.42 o 
   2  21   1       84.14       90.70      2.68 o 
   3  21   1      191.02      192.41      5.14 o 
   4  21   1      191.38      190.61      5.34 o 
   5  21   1       51.10       53.95      6.89 o 
   6  21   1      137.31      142.44      9.85 o 
   7  21   1      195.09      193.42      7.18 o 
   8  21   1       19.12       23.54      5.81 o 
   1  22   1      145.64      146.03      3.73 o 
   2  22   1      107.14       96.67      3.30 o 
   3  22   1      553.15      541.40     10.62 o 
   4  22   1       81.82       87.00      5.91 o 
   5  22   1      216.07      215.84      7.29 o 
   6  22   1       69.70       71.41      4.53 o 
   7  22   1       79.92       85.85     16.05 o 
   0  23   1       19.26       15.43      2.51 o 
   1  23   1      257.33      267.41     10.94 o 
   2  23   1       28.40       24.33      3.45 o 
   3  23   1      140.31      142.82      4.62 o 
   4  23   1       60.49       62.67      5.61 o 
   5  23   1       57.39       66.82      4.37 o 
   6  23   1      115.59      112.71      8.17 o 
   1  24   1       49.54       53.69      4.34 o 
   2  24   1       52.81       51.06      3.89 o 
   3  24   1        6.47        6.48      2.69 o 
   4  24   1       16.08       24.19      6.40 o 
   5  24   1      138.56      154.98     10.44 o 
   0  25   1       73.57       60.07      5.71 o 
   1  25   1       67.16       73.78      4.46 o 
   2  25   1       60.07       64.54      7.29 o 
   0   0   2    10639.27    10384.46    166.75 o 
   2   0   2     1481.43     1566.49     18.30 o 
   4   0   2     3201.29     3307.12     37.74 o 
   6   0   2      185.50      179.59      3.44 o 
   8   0   2      959.22      900.36     18.26 o 
  10   0   2      794.39      769.92     26.20 o 
  12   0   2      861.41      817.00     28.17 o 
  14   0   2       11.45        6.11      8.08 o 
   1   1   2     2571.44     2552.15     20.64 o 
   2   1   2     4843.73     4809.22     38.72 o 
   3   1   2       79.04       86.53      1.68 o 
   4   1   2       63.11       64.58      1.32 o 
   5   1   2      252.36      254.75      3.11 o 
   6   1   2      634.27      646.33      6.88 o 
   7   1   2      157.13      148.18      2.82 o 
   8   1   2      439.77      450.39      5.91 o 
   9   1   2      114.28      100.10      2.92 o 
  10   1   2     1520.18     1436.20     24.80 o 
  11   1   2       35.13       32.83      4.94 o 
  12   1   2      561.55      545.21     15.53 o 
  13   1   2      101.02      109.34      9.95 o 
  14   1   2       44.27       36.59      7.29 o 
  15   1   2        0.61        5.22      6.13 o 
   0   2   2      516.58      501.31      7.60 o 
   1   2   2      107.70      119.25      1.83 o 
   2   2   2      135.42      150.37      2.05 o 
   3   2   2      685.71      714.74      6.75 o 
   4   2   2      505.39      479.60      4.84 o 
   5   2   2      568.05      626.36      5.89 o 
   6   2   2      251.06      246.31      3.28 o 
   7   2   2      424.51      426.93      5.58 o 
   8   2   2     1244.47     1200.02     13.36 o 
   9   2   2      444.16      460.86      7.86 o 
  10   2   2      356.36      349.74      6.72 o 
  11   2   2      777.69      724.42     19.89 o 
  12   2   2       62.17       66.54     17.73 o 
  13   2   2        6.35        1.86      5.01 o 
  14   2   2       71.04       76.41     11.82 o 
  15   2   2       51.41       59.96      7.80 o 
   1   3   2      770.58      812.86      7.54 o 
   2   3   2     1619.76     1511.06     13.43 o 
   3   3   2      191.39      178.52      2.21 o 
   4   3   2      322.03      333.63      3.77 o 
   5   3   2      375.37      423.32      4.87 o 
   6   3   2      738.99      762.53      7.32 o 
   7   3   2       11.74       14.27      1.01 o 
   8   3   2      535.19      525.71      6.72 o 
   9   3   2      158.11      148.29      4.02 o 
  10   3   2      428.55      416.34      7.87 o 
  11   3   2      286.70      278.50     12.41 o 
  12   3   2      158.76      148.29      8.48 o 
  13   3   2       27.52       24.92      5.43 o 
  14   3   2       11.12       11.60      5.84 o 
  15   3   2       12.42       21.67      9.26 o 
   0   4   2     1496.07     1560.50     29.75 o 
   1   4   2     2070.21     2173.31     19.01 o 
   2   4   2       51.67       57.01      1.20 o 
   3   4   2      447.65      543.58      5.29 o 
   4   4   2      295.74      384.91      4.22 o 
   5   4   2      170.79      185.71      2.56 o 
   6   4   2      198.34      202.81      2.62 o 
   7   4   2      544.04      522.52      5.92 o 
   8   4   2      296.65      269.71      4.85 o 
   9   4   2       67.25       66.55      3.38 o 
  10   4   2      572.72      565.96      9.39 o 
  11   4   2       40.34       39.47      5.01 o 
  12   4   2      173.65      170.95      8.84 o 
  13   4   2       27.09       29.12      6.30 o 
  14   4   2      109.31      126.79      8.67 o 
   1   5   2     1366.53     1582.27     16.90 o 
   2   5   2     1029.00     1002.66     11.04 o 
   3   5   2      191.48      205.51      2.78 o 
   4   5   2      999.18     1100.92     10.46 o 
   5   5   2      997.87     1084.04     10.35 o 
   6   5   2      529.31      501.27      6.08 o 
   7   5   2      358.35      340.52      4.50 o 
   8   5   2     1317.39     1251.14     17.10 o 
   9   5   2      225.73      214.70      5.51 o 
  10   5   2      190.75      187.84      5.34 o 
  11   5   2       31.88       26.11      2.69 o 
  12   5   2      201.66      209.64     10.64 o 
  13   5   2       42.19       35.07      5.75 o 
  14   5   2       25.90       31.32      8.86 o 
   0   6   2     1070.07     1089.22     15.29 o 
   1   6   2     3150.67     3361.13     31.57 o 
   2   6   2      153.76      162.45      2.64 o 
   3   6   2      579.12      675.51      7.86 o 
   4   6   2     1585.16     1646.02     16.63 o 
   5   6   2      201.75      196.11      3.06 o 
   6   6   2      586.35      568.75      6.33 o 
   7   6   2       96.79       94.34      2.64 o 
   8   6   2       77.53       77.27      2.88 o 
   9   6   2      550.35      524.50      8.77 o 
  10   6   2       38.56       38.30      2.81 o 
  11   6   2       18.58       18.62      2.47 o 
  12   6   2      221.34      221.08     10.93 o 
  13   6   2       28.67       35.30      5.64 o 
  14   6   2      350.04      414.41     20.29 o 
   1   7   2     1635.22     1766.49     17.06 o 
   2   7   2     1745.42     1860.42     26.13 o 
   3   7   2     4428.71     4648.54     44.79 o 
   4   7   2     1543.54     1540.70     15.68 o 
   5   7   2        2.02        2.00      0.76 o 
   6   7   2      959.16      894.07      9.81 o 
   7   7   2       14.69       19.12      1.14 o 
   8   7   2      117.49      111.24      3.48 o 
   9   7   2       89.25       86.40      3.62 o 
  10   7   2       86.60       83.87      3.77 o 
  11   7   2       77.69       85.27      3.95 o 
  12   7   2      120.19      120.05      7.24 o 
  13   7   2       26.65       22.06      7.29 o 
  14   7   2       35.71       38.41      8.86 o 
   0   8   2     3450.82     3415.23     45.43 o 
   1   8   2      892.21      854.37      8.78 o 
   2   8   2       10.39        9.72      0.71 o 
   3   8   2     1630.66     1684.05     16.97 o 
   4   8   2     1835.65     1805.17     18.22 o 
   5   8   2      153.23      172.94      2.95 o 
   6   8   2      260.98      297.91      4.43 o 
   7   8   2      161.27      155.42      2.91 o 
   8   8   2      212.48      197.36      6.27 o 
   9   8   2       95.25       91.74      3.78 o 
  10   8   2      114.79      120.93      4.39 o 
  11   8   2       53.53       49.21      3.49 o 
  12   8   2      107.17      107.72      4.59 o 
  13   8   2       46.45       48.26      8.08 o 
  14   8   2      165.27      182.19     13.59 o 
   1   9   2      690.39      742.88      7.38 o 
   2   9   2     2668.27     2690.76     24.33 o 
   3   9   2     2595.08     2701.93     26.57 o 
   4   9   2     1024.66     1134.78     11.95 o 
   5   9   2      477.79      481.65      5.54 o 
   6   9   2      486.89      462.63      5.45 o 
   7   9   2       56.09       57.19      2.07 o 
   8   9   2      596.26      572.39     11.97 o 
   9   9   2      167.03      135.63      4.42 o 
  10   9   2      295.21      299.03      7.09 o 
  11   9   2       96.20       91.06      4.13 o 
  12   9   2      246.36      239.59      7.75 o 
  13   9   2       20.21       15.36      6.89 o 
  14   9   2       41.24       46.29      9.06 o 
   0  10   2      694.05      734.37      9.87 o 
   1  10   2      436.59      507.09      5.83 o 
   2  10   2      294.58      309.88      3.65 o 
   3  10   2      901.88      929.94      9.96 o 
   4  10   2     1573.91     1628.78     17.76 o 
   5  10   2      433.06      432.50      5.09 o 
   6  10   2      217.01      214.46      3.45 o 
   7  10   2      518.90      480.92      7.57 o 
   8  10   2      109.95      123.50      3.51 o 
   9  10   2        9.35       10.48      2.03 o 
  10  10   2       82.72       89.16      3.93 o 
  11  10   2      370.82      374.13      8.28 o 
  12  10   2       30.49       34.62      6.30 o 
  13  10   2        5.21        9.85      6.11 o 
   1  11   2       80.48       99.94      1.70 o 
   2  11   2      480.28      499.96      5.36 o 
   3  11   2     1539.06     1595.15     14.21 o 
   4  11   2      217.44      214.73      3.26 o 
   5  11   2      698.09      672.99      7.73 o 
   6  11   2     1281.37     1274.17     13.48 o 
   7  11   2      311.78      296.53      5.50 o 
   8  11   2      177.14      157.42      3.98 o 
   9  11   2       66.68       61.74      3.30 o 
  10  11   2       55.06       57.00      3.34 o 
  11  11   2       84.99       86.56      4.88 o 
  12  11   2      101.86      101.03      5.36 o 
  13  11   2       61.03       80.95      9.26 o 
   0  12   2       73.67       63.00      2.35 o 
   1  12   2      125.37      108.10      2.15 o 
   2  12   2       85.10       95.00      1.99 o 
   3  12   2      550.15      537.54      6.88 o 
   4  12   2      774.28      734.61      8.25 o 
   5  12   2        6.67       14.27      1.63 o 
   6  12   2      328.84      297.70      4.27 o 
   7  12   2      147.15      137.37      3.67 o 
   8  12   2       73.72       69.39      2.80 o 
   9  12   2       28.28       28.60      2.59 o 
  10  12   2      263.82      248.34      9.85 o 
  11  12   2      433.93      464.30     11.67 o 
  12  12   2       20.28       22.53      3.94 o 
  13  12   2       74.52       70.58      7.68 o 
   1  13   2       72.44       73.43      2.14 o 
   2  13   2      361.98      322.40      4.21 o 
   3  13   2       13.09       16.39      1.32 o 
   4  13   2      244.04      226.31      4.49 o 
   5  13   2      102.75       92.67      2.59 o 
   6  13   2       31.27       35.24      2.05 o 
   7  13   2      131.55      136.64      3.66 o 
   8  13   2       99.85       99.04      3.24 o 
   9  13   2       27.75       29.12      2.63 o 
  10  13   2       28.70       26.86      3.24 o 
  11  13   2       30.53       36.75     10.05 o 
  12  13   2       64.12       59.71     10.34 o 
   0  14   2      588.64      547.15      8.94 o 
   1  14   2       50.86       52.55      2.42 o 
   2  14   2      445.42      462.91      6.23 o 
   3  14   2      239.04      221.56      3.83 o 
   4  14   2       90.13       78.98      2.38 o 
   5  14   2       62.71       72.29      2.34 o 
   6  14   2      105.29      102.48      3.28 o 
   7  14   2      214.31      193.63      4.40 o 
   8  14   2       49.53       52.44      2.55 o 
   9  14   2       28.36       30.29      3.16 o 
  10  14   2      268.76      259.90     12.90 o 
  11  14   2      108.17      105.54      5.46 o 
  12  14   2       42.61       46.64      8.37 o 
   1  15   2       33.25       34.65      1.43 o 
   2  15   2      166.02      158.43      3.75 o 
   3  15   2       18.87       17.18      1.35 o 
   4  15   2      431.94      390.29      5.68 o 
   5  15   2      384.80      362.80      5.49 o 
   6  15   2       19.38       16.31      1.74 o 
   7  15   2       89.16       83.55      3.04 o 
   8  15   2       32.40       28.33      4.33 o 
   9  15   2      121.00      121.48      8.76 o 
  10  15   2       20.72       20.52      3.17 o 
  11  15   2       12.73       12.48      3.25 o 
  12  15   2      213.12      204.56      8.01 o 
   0  16   2      191.08      199.05      4.59 o 
   1  16   2      205.42      206.73      3.68 o 
   2  16   2      309.60      289.01      4.61 o 
   3  16   2       99.85       95.35      2.60 o 
   4  16   2      319.83      310.88      4.96 o 
   5  16   2      862.59      816.25     11.57 o 
   6  16   2      155.84      140.97      3.76 o 
   7  16   2      364.71      342.60      6.34 o 
   8  16   2      162.05      153.64      6.10 o 
   9  16   2       12.40       16.81      3.06 o 
  10  16   2       61.01       57.30      5.42 o 
  11  16   2       20.10       21.13      6.11 o 
   1  17   2      165.85      153.98      3.62 o 
   2  17   2      137.83      132.14      3.56 o 
   3  17   2      202.79      204.24      3.83 o 
   4  17   2       53.15       56.16      2.16 o 
   5  17   2      199.99      208.73      4.59 o 
   6  17   2       63.52       64.82      2.78 o 
   7  17   2      334.56      327.62      7.42 o 
   8  17   2       40.93       35.99      8.37 o 
   9  17   2      112.62      102.73      5.34 o 
  10  17   2       75.03       77.87      5.10 o 
  11  17   2        8.71        8.06      3.21 o 
   0  18   2      462.27      420.49      9.46 o 
   1  18   2      136.92      138.75      3.87 o 
   2  18   2      183.84      180.14      3.59 o 
   3  18   2      240.40      242.29      4.36 o 
   4  18   2      416.04      396.02      6.15 o 
   5  18   2      213.81      197.01      4.89 o 
   6  18   2       33.09       33.52      2.20 o 
   7  18   2      191.16      185.90      5.56 o 
   8  18   2       30.36       34.88      9.26 o 
   9  18   2       69.59       79.31      6.30 o 
  10  18   2      172.11      178.83      7.19 o 
   1  19   2      199.87      197.17      4.21 o 
   2  19   2       30.44       33.65      1.83 o 
   3  19   2      585.26      579.52      7.89 o 
   4  19   2       32.72       34.07      2.16 o 
   5  19   2        6.12        6.38      1.88 o 
   6  19   2       72.42       72.37      5.73 o 
   7  19   2      160.05      161.73      5.19 o 
   8  19   2       52.39       51.30      5.02 o 
   9  19   2      208.54      228.14     20.19 o 
   0  20   2       44.23       48.85      3.34 o 
   1  20   2       61.26       59.22      4.66 o 
   2  20   2      146.35      149.25      3.40 o 
   3  20   2      316.37      322.35      5.54 o 
   4  20   2      164.11      159.72      4.13 o 
   5  20   2       57.42       57.72      6.68 o 
   6  20   2       26.39       29.29      2.75 o 
   7  20   2       70.93       72.32      6.23 o 
   8  20   2       37.08       32.70      7.39 o 
   1  21   2       64.25       76.45      2.87 o 
   2  21   2       54.96       59.44      3.30 o 
   3  21   2       25.66       25.53      2.70 o 
   4  21   2      134.26      142.30      6.39 o 
   5  21   2      130.22      141.64      4.92 o 
   6  21   2        8.15        7.10      2.51 o 
   7  21   2       45.10       48.93     10.24 o 
   8  21   2       26.71       37.37     10.64 o 
   0  22   2       67.44       63.55      4.53 o 
   1  22   2       23.62       25.76      2.06 o 
   2  22   2       21.81       22.18      2.03 o 
   3  22   2       16.73       14.83      2.14 o 
   4  22   2       12.43       18.21      6.01 o 
   5  22   2       44.74       49.61      3.23 o 
   6  22   2       33.56       38.56      3.17 o 
   7  22   2       44.59       52.98      8.76 o 
   1  23   2       23.06       28.84      2.84 o 
   2  23   2       30.43       29.68      2.42 o 
   3  23   2      156.41      167.90      6.47 o 
   4  23   2       31.23       27.73      3.48 o 
   5  23   2       86.76       85.65      5.01 o 
   0  24   2       44.13       47.92      3.81 o 
   1  24   2       30.47       32.27      2.43 o 
   2  24   2       19.41       20.21      3.27 o 
   3  24   2       67.43       68.29     11.23 o 
   2   0   3     1019.34     1049.90     14.70 o 
   4   0   3     1358.25     1475.87     18.20 o 
   6   0   3      472.73      510.11      9.68 o 
   8   0   3      107.54      109.56      3.91 o 
  10   0   3      508.02      457.54     18.91 o 
  12   0   3      486.53      515.65     21.86 o 
  14   0   3      101.27      104.59     12.21 o 
   0   1   3     2204.67     2176.29     25.40 o 
   1   1   3      625.63      622.46      5.83 o 
   2   1   3      115.50      117.79      1.91 o 
   3   1   3       25.88       28.36      1.02 o 
   4   1   3      132.63      109.22      2.26 o 
   5   1   3      365.94      406.81      4.58 o 
   6   1   3        2.11        4.08      0.93 o 
   7   1   3      102.61       98.13      2.82 o 
   8   1   3      916.17      830.42     10.04 o 
   9   1   3       14.45       12.09      1.99 o 
  10   1   3      550.67      499.83     14.67 o 
  11   1   3       85.48       83.51      6.82 o 
  12   1   3      111.19      103.10      7.86 o 
  13   1   3       55.38       53.65      7.31 o 
  14   1   3       94.46      107.10      9.12 o 
   1   2   3      204.03      232.92      2.81 o 
   2   2   3      884.79      798.20      7.20 o 
   3   2   3      205.52      209.34      2.60 o 
   4   2   3       16.91       13.97      0.86 o 
   5   2   3       46.80       52.81      2.22 o 
   6   2   3      961.90      961.61      8.91 o 
   7   2   3       60.79       60.97      1.85 o 
   8   2   3      124.34      129.57      2.86 o 
   9   2   3      471.47      473.20     14.98 o 
  10   2   3      197.83      191.06     14.67 o 
  11   2   3       89.85       86.29      7.24 o 
  12   2   3      113.97      104.61      7.59 o 
  13   2   3       87.41       77.19      7.87 o 
  14   2   3       19.81       20.91      8.57 o 
   0   3   3     2973.32     2991.68     34.44 o 
   1   3   3     1769.29     1823.46     15.23 o 
   2   3   3      978.95     1011.44      9.53 o 
   3   3   3      743.90      838.26      8.11 o 
   4   3   3     2155.73     1999.39     17.90 o 
   5   3   3       82.86      105.13      1.95 o 
   6   3   3      365.99      385.11      4.24 o 
   7   3   3       13.64       14.25      1.28 o 
   8   3   3      212.96      199.26      3.51 o 
   9   3   3      173.74      162.18      4.53 o 
  10   3   3      141.50      131.62      4.19 o 
  11   3   3       41.20       37.05      5.78 o 
  12   3   3      356.56      360.86     28.76 o 
  13   3   3       35.70       37.91      6.82 o 
  14   3   3      304.04      313.62     13.39 o 
   1   4   3     1204.98     1271.05     10.94 o 
   2   4   3     1242.98     1155.93     10.77 o 
   3   4   3      291.63      301.89      3.77 o 
   4   4   3        0.64        0.67      0.70 o 
   5   4   3      543.56      555.17      5.79 o 
   6   4   3      552.82      514.41      5.77 o 
   7   4   3      112.59      114.41      2.30 o 
   8   4   3      401.23      406.78      6.47 o 
   9   4   3      626.97      590.08     11.15 o 
  10   4   3      319.70      311.78      6.67 o 
  11   4   3       33.50       19.75      5.15 o 
  12   4   3       18.65       18.96      5.71 o 
  13   4   3       42.86       35.83      6.12 o 
  14   4   3      304.25      320.01     18.91 o 
   0   5   3     5903.88     6098.70     80.75 o 
   1   5   3       49.79       45.56      2.09 o 
   2   5   3      363.81      405.65      4.49 o 
   3   5   3       85.03       77.25      1.65 o 
   4   5   3      982.85      967.18      9.20 o 
   5   5   3      108.79      111.16      1.85 o 
   6   5   3      224.68      196.77      3.01 o 
   7   5   3      823.41      806.74      8.38 o 
   8   5   3     1080.64     1062.73     13.40 o 
   9   5   3      388.62      358.00      7.06 o 
  10   5   3      156.77      160.78      5.45 o 
  11   5   3       23.40       23.23      5.13 o 
  12   5   3      129.41      125.12      7.92 o 
  13   5   3       90.64       86.42      7.92 o 
  14   5   3      113.83      123.12      9.05 o 
   1   6   3      283.12      331.81      5.66 o 
   2   6   3     1261.15     1276.78     12.88 o 
   3   6   3      138.70      147.40      3.04 o 
   4   6   3       13.10       12.44      0.79 o 
   5   6   3      314.46      284.77      3.75 o 
   6   6   3      504.83      500.07      6.07 o 
   7   6   3       70.38       63.34      2.13 o 
   8   6   3       28.39       31.45      1.60 o 
   9   6   3      541.91      484.12      8.11 o 
  10   6   3      271.56      261.54      6.76 o 
  11   6   3       21.83       20.58      4.29 o 
  12   6   3      126.12      134.39      8.33 o 
  13   6   3      108.24      107.60      9.55 o 
  14   6   3       83.74       84.33      8.08 o 
   0   7   3      694.94      697.64     13.21 o 
   1   7   3      112.74      124.86      2.54 o 
   2   7   3      682.71      694.59      7.60 o 
   3   7   3      302.08      311.38      4.36 o 
   4   7   3      640.78      614.42      7.28 o 
   5   7   3      269.62      243.14      3.83 o 
   6   7   3      611.38      600.60      7.32 o 
   7   7   3      441.35      411.62      5.61 o 
   8   7   3      135.88      144.65      3.45 o 
   9   7   3      377.08      358.74      7.22 o 
  10   7   3      372.09      347.84      8.07 o 
  11   7   3       16.69       15.52      2.92 o 
  12   7   3       27.21       27.25      5.57 o 
  13   7   3       18.57       24.16     12.51 o 
   1   8   3      292.72      285.03      3.96 o 
   2   8   3       28.92       47.60      1.63 o 
   3   8   3      294.90      330.99      4.29 o 
   4   8   3       29.57       22.48      1.67 o 
   5   8   3      286.94      294.15      4.39 o 
   6   8   3      799.61      758.92      8.87 o 
   7   8   3      337.92      337.95      4.92 o 
   8   8   3      282.63      268.89      5.47 o 
   9   8   3      153.11      146.85      4.09 o 
  10   8   3      123.58      124.55      4.94 o 
  11   8   3       36.73       34.40      3.50 o 
  12   8   3      107.34      105.80      7.38 o 
  13   8   3       94.19      103.14     11.13 o 
   0   9   3       58.15       64.03      5.25 o 
   1   9   3       70.62       80.87      2.17 o 
   2   9   3      205.33      210.26      3.33 o 
   3   9   3      178.80      196.62      3.32 o 
   4   9   3     1187.90     1134.47     12.23 o 
   5   9   3      405.51      424.28      5.65 o 
   6   9   3     1216.94     1185.18     13.87 o 
   7   9   3      149.47      143.94      3.41 o 
   8   9   3       89.45       79.24      3.12 o 
   9   9   3      304.93      288.91      7.46 o 
  10   9   3       98.54       97.67      4.47 o 
  11   9   3      193.43      187.91      6.87 o 
  12   9   3       49.56       48.37      3.92 o 
  13   9   3       17.45       20.29      7.48 o 
   1  10   3      514.14      567.60      6.62 o 
   2  10   3      209.46      193.68      3.23 o 
   3  10   3      529.68      572.23      8.34 o 
   4  10   3      313.93      314.64      4.56 o 
   5  10   3      451.63      452.90      8.72 o 
   6  10   3      113.67       98.57      2.82 o 
   7  10   3       29.59       28.66      2.89 o 
   8  10   3      125.42      115.85      3.82 o 
   9  10   3      132.99      123.50      3.83 o 
  10  10   3       47.77       50.26      3.53 o 
  11  10   3        5.59        5.29      2.60 o 
  12  10   3      261.44      255.18      7.27 o 
  13  10   3       11.51       26.79      8.08 o 
   0  11   3      483.86      477.94      8.30 o 
   1  11   3      402.02      405.49      6.33 o 
   2  11   3      948.21      892.58      9.09 o 
   3  11   3       78.69       78.31      2.22 o 
   4  11   3      235.10      233.71      3.80 o 
   5  11   3      153.17      157.90      3.92 o 
   6  11   3      348.98      298.14      4.96 o 
   7  11   3      126.56      125.44      3.67 o 
   8  11   3      186.52      173.04      4.39 o 
   9  11   3      279.63      262.66      5.69 o 
  10  11   3      118.68      119.53      5.56 o 
  11  11   3      102.91       98.32      4.69 o 
  12  11   3       68.51       68.47      6.40 o 
   1  12   3       74.76       80.79      2.00 o 
   2  12   3      413.56      393.27      6.93 o 
   3  12   3      992.21      983.90     10.98 o 
   4  12   3      995.98      936.88     11.26 o 
   5  12   3     1959.79     1829.92     20.26 o 
   6  12   3      404.46      393.86      5.97 o 
   7  12   3      180.57      166.73      4.27 o 
   8  12   3       75.50       64.60      4.98 o 
   9  12   3       19.64       17.53      2.39 o 
  10  12   3       34.32       31.22      3.14 o 
  11  12   3        1.23        0.53      3.50 o 
  12  12   3       83.53       76.17     11.03 o 
   0  13   3     1213.32     1143.01     15.24 o 
   1  13   3       81.77       79.20      3.07 o 
   2  13   3       72.82       74.31      2.06 o 
   3  13   3       57.81       68.29      2.45 o 
   4  13   3      257.10      244.23      5.18 o 
   5  13   3     1002.74      989.59     11.92 o 
   6  13   3      217.38      206.02      4.60 o 
   7  13   3      250.06      241.96      5.32 o 
   8  13   3      116.97      114.87      3.77 o 
   9  13   3       37.37       37.57      2.58 o 
  10  13   3      115.11      102.67      4.68 o 
  11  13   3       11.21       14.17      6.11 o 
  12  13   3       81.60       73.76      5.42 o 
   1  14   3      876.47      854.92      8.99 o 
   2  14   3      442.70      389.82      5.78 o 
   3  14   3      352.55      363.39      5.00 o 
   4  14   3      233.25      218.53      6.34 o 
   5  14   3       77.76       76.69      2.64 o 
   6  14   3      407.93      398.57     10.33 o 
   7  14   3       69.49       66.92      3.78 o 
   8  14   3      172.99      162.03      4.41 o 
   9  14   3      100.68       93.14      3.64 o 
  10  14   3       26.02       24.97      3.75 o 
  11  14   3        8.07       10.11      4.43 o 
   0  15   3        9.07       12.83      2.23 o 
   1  15   3      622.20      643.99      8.74 o 
   2  15   3       26.78       24.55      2.28 o 
   3  15   3      100.48      110.70      3.59 o 
   4  15   3      255.79      251.19      4.53 o 
   5  15   3      125.74      119.63      3.19 o 
   6  15   3       15.43       26.85      3.03 o 
   7  15   3      163.08      150.88      4.25 o 
   8  15   3      228.43      213.29      5.15 o 
   9  15   3       10.15        8.91      2.08 o 
  10  15   3       29.49       33.95      3.82 o 
  11  15   3       94.75      102.91     10.64 o 
   1  16   3      591.78      583.04      7.85 o 
   2  16   3      646.68      642.73      8.49 o 
   3  16   3      174.25      156.26      4.04 o 
   4  16   3       23.99       20.51      1.71 o 
   5  16   3       52.70       52.82      2.80 o 
   6  16   3      269.14      260.28      5.55 o 
   7  16   3      422.68      395.75      7.32 o 
   8  16   3        0.76        0.22      1.67 o 
   9  16   3      185.69      189.11      7.06 o 
  10  16   3        5.06       10.09      8.57 o 
   0  17   3      188.89      190.94      5.92 o 
   1  17   3       53.61       53.62      2.38 o 
   2  17   3       12.26       12.66      1.53 o 
   3  17   3      200.00      214.42      5.56 o 
   4  17   3       46.27       42.27      2.14 o 
   5  17   3       23.84       23.33      2.03 o 
   6  17   3       16.57       16.18      2.06 o 
   7  17   3        5.25        7.99      2.36 o 
   8  17   3        0.80        0.28      2.20 o 
   9  17   3        9.77        5.33      2.48 o 
  10  17   3        4.51        5.68      6.11 o 
   1  18   3       29.57       33.08      2.16 o 
   2  18   3      126.81      126.76      3.26 o 
   3  18   3       69.24       73.21      3.37 o 
   4  18   3       38.54       35.73      2.57 o 
   5  18   3      109.98      114.90      3.73 o 
   6  18   3       17.16       19.53      2.14 o 
   7  18   3       37.07       36.06      2.58 o 
   8  18   3       59.84       59.74      3.75 o 
   9  18   3      136.47      121.37     12.01 o 
   0  19   3       23.25       19.05      2.78 o 
   1  19   3        1.91       -0.10      1.59 o 
   2  19   3        0.21       -1.38      1.38 o 
   3  19   3      145.03      148.70      4.08 o 
   4  19   3       37.30       38.03      2.64 o 
   5  19   3       10.55        9.62      2.12 o 
   6  19   3       12.06        9.83      1.95 o 
   7  19   3      119.18      120.09      8.95 o 
   8  19   3        0.02        0.05      2.30 o 
   1  20   3      134.55      135.16      3.84 o 
   2  20   3      117.15      118.44      3.63 o 
   3  20   3       78.44       76.67      3.10 o 
   4  20   3       38.87       40.29      2.51 o 
   5  20   3       70.49       79.21      4.19 o 
   6  20   3       20.64       19.48      2.65 o 
   7  20   3       52.18       53.88      5.27 o 
   0  21   3        1.21       -0.49      4.04 o 
   1  21   3       64.79       60.81      2.85 o 
   2  21   3        5.71        1.56      1.93 o 
   3  21   3      172.05      193.49      5.41 o 
   4  21   3        5.63        5.87      2.08 o 
   5  21   3       64.27       67.23      3.18 o 
   6  21   3        4.13        5.54      6.74 o 
   1  22   3       79.51       84.57      3.36 o 
   2  22   3       51.64       55.15      3.58 o 
   3  22   3       15.59       14.04      2.35 o 
   4  22   3       11.23        8.20      3.51 o 
   5  22   3       88.42       93.67      8.67 o 
   0  23   3       31.18       35.33      8.57 o 
   1  23   3       88.55       93.05      4.75 o 
   2  23   3      103.15      100.01      3.75 o 
   3  23   3       53.89       54.81      3.33 o 
   4  23   3       13.78       14.06      8.57 o 
   0   0   4     1121.77     1185.93     21.07 o 
   2   0   4      757.31      759.56     10.23 o 
   4   0   4      112.06      111.67      3.03 o 
   6   0   4      526.59      472.38      8.38 o 
   8   0   4      545.97      512.79     14.14 o 
  10   0   4      485.57      431.74     19.50 o 
  12   0   4      192.67      220.40     16.35 o 
   1   1   4      119.22      163.68      2.58 o 
   2   1   4     2917.81     2882.02     23.83 o 
   3   1   4      473.18      494.76      5.19 o 
   4   1   4      484.33      479.93      5.08 o 
   5   1   4       40.04       48.04      1.50 o 
   6   1   4      801.86      766.24     10.71 o 
   7   1   4      326.34      337.67      4.74 o 
   8   1   4      362.78      334.63      5.48 o 
   9   1   4      133.70      133.43      5.30 o 
  10   1   4      150.11      150.94      9.18 o 
  11   1   4       16.56       19.79      6.27 o 
  12   1   4       31.58       31.17      6.67 o 
  13   1   4      114.39      116.80     17.63 o 
   0   2   4     1972.84     1930.23     23.14 o 
   1   2   4      460.04      449.30      4.81 o 
   2   2   4      206.00      218.55      3.00 o 
   3   2   4        7.38        6.00      1.11 o 
   4   2   4      814.46      744.96      7.15 o 
   5   2   4      357.13      348.93      4.34 o 
   6   2   4       42.89       41.85      1.53 o 
   7   2   4      285.08      286.26      4.91 o 
   8   2   4      604.97      609.76      7.79 o 
   9   2   4       13.53        9.50      1.90 o 
  10   2   4      254.16      228.86     16.35 o 
  11   2   4        7.00       10.00      5.78 o 
  12   2   4       94.97       85.90      8.35 o 
  13   2   4       54.95       64.02      8.01 o 
   1   3   4      125.13      136.80      2.82 o 
   2   3   4      144.77      110.59      2.17 o 
   3   3   4       68.87       75.40      2.22 o 
   4   3   4      210.29      199.77      3.06 o 
   5   3   4      153.19      161.32      2.73 o 
   6   3   4      319.84      304.12      4.75 o 
   7   3   4      395.97      363.47      4.83 o 
   8   3   4      657.69      619.73      8.99 o 
   9   3   4       84.51       84.98      3.39 o 
  10   3   4      137.72      133.67      8.27 o 
  11   3   4        4.35        1.41      5.50 o 
  12   3   4      248.30      252.32     11.63 o 
  13   3   4        5.69        9.04      5.98 o 
   0   4   4     1535.22     1572.04     19.25 o 
   1   4   4       71.72       71.40      1.87 o 
   2   4   4      110.64      104.52      2.91 o 
   3   4   4      141.16      144.37      2.64 o 
   4   4   4      303.44      296.22      3.90 o 
   5   4   4       30.42       29.19      1.31 o 
   6   4   4      292.80      281.34      4.32 o 
   7   4   4      235.73      214.70      3.47 o 
   8   4   4      170.04      155.68      3.82 o 
   9   4   4       77.23       73.20      3.28 o 
  10   4   4      198.21      188.82      8.39 o 
  11   4   4       11.79       15.64      5.63 o 
  12   4   4       59.14       55.26      7.10 o 
  13   4   4       61.56       65.04      7.94 o 
   1   5   4      251.54      284.35      3.86 o 
   2   5   4       87.90       90.32      2.23 o 
   3   5   4       70.82       71.65      1.94 o 
   4   5   4       10.18       14.57      1.09 o 
   5   5   4      266.18      245.22      4.30 o 
   6   5   4      395.33      372.65      5.14 o 
   7   5   4      299.54      280.55      4.60 o 
   8   5   4      631.60      583.59      7.63 o 
   9   5   4      216.92      193.02      4.91 o 
  10   5   4      116.41      116.05      6.30 o 
  11   5   4       18.50       13.39      5.63 o 
  12   5   4      122.65      103.71      8.28 o 
  13   5   4       11.03       13.89      6.67 o 
   0   6   4      468.23      409.67      7.68 o 
   1   6   4      677.91      693.82      7.30 o 
   2   6   4       39.44       49.98      1.74 o 
   3   6   4      186.75      195.99      3.03 o 
   4   6   4     1151.83     1150.83     12.14 o 
   5   6   4      109.22      109.25      2.68 o 
   6   6   4      312.85      284.47      4.09 o 
   7   6   4      233.54      221.28      4.03 o 
   8   6   4        2.02        5.42      1.49 o 
   9   6   4       70.13       65.08      3.11 o 
  10   6   4       69.36       69.26      3.29 o 
  11   6   4       86.84       77.98      6.81 o 
  12   6   4        6.84        2.31      5.43 o 
  13   6   4       76.61       68.93      7.96 o 
   1   7   4      651.42      663.70      7.78 o 
   2   7   4      716.80      644.40      7.50 o 
   3   7   4      175.78      171.54      3.14 o 
   4   7   4      181.07      165.58      3.68 o 
   5   7   4       87.63       84.43      2.32 o 
   6   7   4      166.76      145.47      3.10 o 
   7   7   4      376.53      324.20      5.38 o 
   8   7   4       13.27       13.33      1.64 o 
   9   7   4       38.91       38.53      2.57 o 
  10   7   4      300.91      263.78      5.97 o 
  11   7   4       47.65       54.46      4.14 o 
  12   7   4      185.11      160.24      9.36 o 
  13   7   4       42.68       51.60     10.64 o 
   0   8   4      254.67      219.41      5.35 o 
   1   8   4       69.44       65.24      2.26 o 
   2   8   4      197.11      208.14      3.77 o 
   3   8   4       43.34       45.46      2.14 o 
   4   8   4     1089.11     1016.05     13.54 o 
   5   8   4      222.17      226.27      4.07 o 
   6   8   4      294.66      266.64      4.79 o 
   7   8   4      366.21      337.41      5.58 o 
   8   8   4      107.38      102.31      3.11 o 
   9   8   4       32.45       35.32      3.63 o 
  10   8   4       98.48       96.82      3.89 o 
  11   8   4       50.70       48.56      4.90 o 
  12   8   4       30.94       25.98      5.84 o 
   1   9   4       20.50       15.45      1.54 o 
   2   9   4     1199.97     1115.74     13.16 o 
   3   9   4      455.95      426.84      6.31 o 
   4   9   4       44.98       42.69      2.16 o 
   5   9   4      271.88      257.68      4.71 o 
   6   9   4      256.48      250.89      4.68 o 
   7   9   4      149.15      134.13      3.47 o 
   8   9   4      220.67      191.40      5.26 o 
   9   9   4       65.39       60.50      3.15 o 
  10   9   4      267.66      263.38      6.10 o 
  11   9   4       21.09       24.14      4.48 o 
  12   9   4       38.57       41.34      6.31 o 
   0  10   4     1410.63     1328.64     19.76 o 
   1  10   4      284.80      291.16      4.50 o 
   2  10   4       12.33       15.36      1.71 o 
   3  10   4       31.28       29.05      1.96 o 
   4  10   4      811.67      786.61     10.05 o 
   5  10   4      348.44      337.97      5.57 o 
   6  10   4      134.64      112.59      3.74 o 
   7  10   4      204.62      205.85      5.71 o 
   8  10   4      294.57      265.69      5.82 o 
   9  10   4        0.34       -1.78      1.78 o 
  10  10   4       38.78       38.08      3.44 o 
  11  10   4       79.84       81.77      4.58 o 
  12  10   4       45.70       49.21      6.39 o 
   1  11   4     1229.28     1194.75     13.99 o 
   2  11   4       65.86       69.35      2.72 o 
   3  11   4       23.64       21.58      1.75 o 
   4  11   4       31.30       36.51      2.06 o 
   5  11   4      281.07      259.85      4.82 o 
   6  11   4      485.38      478.07      7.11 o 
   7  11   4      166.75      156.96      3.78 o 
   8  11   4       63.32       58.09      3.03 o 
   9  11   4      171.19      169.45      4.89 o 
  10  11   4       29.90       31.72      4.24 o 
  11  11   4        1.57       -2.99      2.99 o 
   0  12   4      645.95      567.75     10.04 o 
   1  12   4      298.53      296.32      5.06 o 
   2  12   4       39.67       33.94      2.11 o 
   3  12   4       86.34       93.83      3.22 o 
   4  12   4      289.57      290.70      5.09 o 
   5  12   4       17.14       19.32      1.80 o 
   6  12   4       61.92       60.08      2.55 o 
   7  12   4      137.96      134.55      4.09 o 
   8  12   4      121.83      120.70      4.12 o 
   9  12   4        4.73        3.97      1.95 o 
  10  12   4       14.84       13.44      2.51 o 
  11  12   4      158.77      157.68      6.17 o 
   1  13   4      200.20      198.02      4.60 o 
   2  13   4      208.74      214.91      4.28 o 
   3  13   4       25.39       26.47      1.94 o 
   4  13   4       84.52       78.40      2.80 o 
   5  13   4      436.38      453.06      7.58 o 
   6  13   4      266.19      252.77      5.68 o 
   7  13   4        0.65        2.31      2.36 o 
   8  13   4      149.85      142.88      4.46 o 
   9  13   4      104.90      102.16      4.01 o 
  10  13   4        6.33        6.21      2.26 o 
  11  13   4        2.18       -1.18      3.07 o 
   0  14   4      447.97      414.64      9.89 o 
   1  14   4      145.20      145.26      4.05 o 
   2  14   4      193.13      173.68      3.90 o 
   3  14   4      119.13      128.13      4.11 o 
   4  14   4       29.58       27.20      2.19 o 
   5  14   4       61.56       65.21      2.68 o 
   6  14   4       82.28       80.45      3.00 o 
   7  14   4      183.37      160.14      6.09 o 
   8  14   4       31.01       33.43      2.76 o 
   9  14   4        0.49        1.52      4.24 o 
  10  14   4       59.71       56.55      3.47 o 
   1  15   4       45.45       40.43      2.36 o 
   2  15   4       33.30       35.11      2.10 o 
   3  15   4      127.96      128.65      3.67 o 
   4  15   4      203.03      187.99      4.15 o 
   5  15   4      176.31      164.16      4.05 o 
   6  15   4      181.75      168.50      4.67 o 
   7  15   4      278.32      255.82      5.87 o 
   8  15   4      147.53      135.21      4.52 o 
   9  15   4      121.51      135.40      4.61 o 
  10  15   4        9.91       15.23      3.49 o 
   0  16   4      183.00      204.53      6.61 o 
   1  16   4       42.14       40.72      2.43 o 
   2  16   4        6.71        5.67      1.68 o 
   3  16   4      279.25      278.95      5.17 o 
   4  16   4       32.16       32.57      2.20 o 
   5  16   4       27.35       24.14      2.05 o 
   6  16   4       38.52       35.31      2.60 o 
   7  16   4      242.32      239.95      5.74 o 
   8  16   4      127.38      125.01      5.12 o 
   9  16   4       16.55       17.59      3.35 o 
   1  17   4      220.94      221.86      4.92 o 
   2  17   4       94.80       88.35      3.25 o 
   3  17   4       59.02       54.80      3.23 o 
   4  17   4       88.81       84.64      3.07 o 
   5  17   4      198.62      198.30      5.05 o 
   6  17   4        8.02        5.69      2.00 o 
   7  17   4      261.15      262.67      6.05 o 
   8  17   4       51.82       42.35      3.09 o 
   0  18   4        5.12        4.56      2.40 o 
   1  18   4      121.86      117.74      3.69 o 
   2  18   4       18.54       20.82      2.13 o 
   3  18   4      218.80      219.98      5.07 o 
   4  18   4        3.74        2.65      1.84 o 
   5  18   4       19.89       18.20      2.30 o 
   6  18   4       55.62       56.39      3.13 o 
   7  18   4       90.53       88.34      3.87 o 
   8  18   4      136.25      134.28      4.75 o 
   1  19   4      209.72      204.16      4.99 o 
   2  19   4       46.50       46.20      2.72 o 
   3  19   4       61.10       66.20      3.30 o 
   4  19   4       64.66       58.47      3.53 o 
   5  19   4       42.07       43.98      2.88 o 
   6  19   4       46.82       43.61      2.87 o 
   7  19   4       19.63       10.58      2.39 o 
   0  20   4       73.67       76.07      4.60 o 
   1  20   4      151.23      159.59      4.49 o 
   2  20   4       13.12       15.18      2.10 o 
   3  20   4      194.77      198.22      4.99 o 
   4  20   4       79.38       78.55      3.86 o 
   5  20   4       25.04       24.51      2.87 o 
   6  20   4       41.27       44.36      4.98 o 
   1  21   4       88.03       92.87      3.65 o 
   2  21   4       10.19        8.65      2.10 o 
   3  21   4       17.49       19.49      2.47 o 
   4  21   4       26.90       32.31      3.00 o 
   0  22   4      132.65      133.76      6.17 o 
   1  22   4       25.37       23.65      2.52 o 
   2  22   4        4.59        2.88      1.92 o 
   2   0   5      946.18      971.23     12.98 o 
   4   0   5      192.13      177.55      4.21 o 
   6   0   5     1259.10     1164.95     16.60 o 
   8   0   5      629.40      583.13     13.81 o 
  10   0   5       18.04       16.94      8.08 o 
  12   0   5       11.04       14.77     10.24 o 
   0   1   5      294.45      291.16      5.54 o 
   1   1   5      263.90      249.22      4.40 o 
   2   1   5      142.15      138.25      2.70 o 
   3   1   5       39.36       43.62      1.65 o 
   4   1   5       20.22       17.87      1.30 o 
   5   1   5      219.99      213.95      3.56 o 
   6   1   5      282.89      263.39      4.38 o 
   7   1   5        3.98        2.72      1.49 o 
   8   1   5      132.94      125.73      4.38 o 
   9   1   5       43.20       40.45      5.98 o 
  10   1   5      260.01      216.97     10.65 o 
  11   1   5       11.48       13.00      6.54 o 
  12   1   5       36.99       27.73      7.37 o 
   1   2   5        7.17        6.64      1.28 o 
   2   2   5     1571.12     1492.52     13.29 o 
   3   2   5      197.41      190.80      3.08 o 
   4   2   5       68.57       76.14      2.07 o 
   5   2   5      392.44      379.13      5.13 o 
   6   2   5      295.75      281.98      7.56 o 
   7   2   5       39.08       41.28      2.01 o 
   8   2   5      278.23      257.14      9.40 o 
   9   2   5       70.33       62.76      4.44 o 
  10   2   5       22.42       19.51      6.12 o 
  11   2   5       38.97       30.25      6.54 o 
  12   2   5      173.03      182.28     11.13 o 
   0   3   5     1179.01     1120.43     14.68 o 
   1   3   5      266.19      297.05      3.91 o 
   2   3   5       68.02       62.02      1.90 o 
   3   3   5      267.96      279.81      3.77 o 
   4   3   5      509.04      473.78      5.72 o 
   5   3   5      100.01      104.58      2.87 o 
   6   3   5        7.72        7.36      1.40 o 
   7   3   5       46.54       49.86      2.36 o 
   8   3   5      377.62      357.85      7.01 o 
   9   3   5      215.55      204.62      6.98 o 
  10   3   5       50.98       51.65      6.61 o 
  11   3   5       38.00       48.76      6.87 o 
  12   3   5       29.86       35.01      7.23 o 
   1   4   5      286.81      289.30      3.86 o 
   2   4   5      472.55      437.01      5.40 o 
   3   4   5       98.46       89.36      2.38 o 
   4   4   5      647.92      597.69      8.04 o 
   5   4   5      221.73      222.94      3.94 o 
   6   4   5       53.77       46.50      2.39 o 
   7   4   5      162.98      156.86      3.45 o 
   8   4   5      158.57      167.08      4.00 o 
   9   4   5      119.12      111.02      5.44 o 
  10   4   5      212.51      190.66     10.29 o 
  11   4   5       53.27       61.10     12.41 o 
  12   4   5      185.37      164.49     10.68 o 
   0   5   5      788.30      786.61     11.01 o 
   1   5   5       37.69       33.78      1.56 o 
   2   5   5      290.55      274.82      4.59 o 
   3   5   5      135.34      127.24      2.72 o 
   4   5   5     1167.31     1124.57     12.25 o 
   5   5   5       20.16       19.34      1.65 o 
   6   5   5       44.37       39.91      1.96 o 
   7   5   5      117.37      110.95      3.59 o 
   8   5   5       83.53       91.32      3.14 o 
   9   5   5      140.27      136.62      4.53 o 
  10   5   5       57.69       53.61      4.61 o 
  11   5   5      105.69      121.64      8.96 o 
  12   5   5       30.37       31.35      7.05 o 
   1   6   5       34.66       37.87      1.77 o 
   2   6   5      520.66      500.23      5.96 o 
   3   6   5      423.94      403.60      5.69 o 
   4   6   5       61.55       58.82      2.29 o 
   5   6   5      168.41      162.93      3.43 o 
   6   6   5      515.66      503.95      8.47 o 
   7   6   5       45.65       41.71      2.39 o 
   8   6   5       54.23       60.02      3.24 o 
   9   6   5       29.37       28.32      2.68 o 
  10   6   5      250.02      231.90      6.00 o 
  11   6   5        7.94       10.23      5.58 o 
   0   7   5      241.16      234.16      5.87 o 
   1   7   5       63.57       57.79      2.28 o 
   2   7   5      528.62      504.93      7.36 o 
   3   7   5      463.52      461.28      6.26 o 
   4   7   5      670.53      599.01      7.45 o 
   5   7   5        8.12       10.48      2.36 o 
   6   7   5      300.56      277.85      4.54 o 
   7   7   5      198.12      188.43      4.28 o 
   8   7   5        7.49        8.15      1.67 o 
   9   7   5       55.53       59.32      3.25 o 
  10   7   5       73.40       82.48      3.89 o 
  11   7   5      140.34      145.22      9.20 o 
   1   8   5        0.54       -1.28      1.42 o 
   2   8   5      517.73      485.17      7.88 o 
   3   8   5      278.62      275.23      5.10 o 
   4   8   5      129.78      132.95      4.33 o 
   5   8   5       52.88       46.08      2.45 o 
   6   8   5      269.97      271.22      5.24 o 
   7   8   5       47.30       53.13      2.62 o 
   8   8   5      126.35      125.56      3.67 o 
   9   8   5        1.87        2.93      2.18 o 
  10   8   5      101.29      107.24      4.34 o 
  11   8   5       11.32        7.42      3.01 o 
   0   9   5      480.76      480.41      9.13 o 
   1   9   5      236.18      232.28      4.63 o 
   2   9   5       86.05       74.89      2.84 o 
   3   9   5       77.69       83.85      2.99 o 
   4   9   5      114.52      113.12      3.45 o 
   5   9   5      118.36      107.35      3.28 o 
   6   9   5      151.13      144.82      3.86 o 
   7   9   5       84.75       85.70      3.16 o 
   8   9   5       89.41       90.89      3.20 o 
   9   9   5        1.81        0.84      1.99 o 
  10   9   5       49.15       47.41      3.99 o 
  11   9   5       94.81       86.95      4.94 o 
   1  10   5       23.04       30.29      2.12 o 
   2  10   5       22.35       21.53      2.03 o 
   3  10   5       65.76       67.78      2.77 o 
   4  10   5       34.37       32.28      2.35 o 
   5  10   5       21.45       20.03      2.06 o 
   6  10   5       99.89      101.82      3.32 o 
   7  10   5       16.68       17.16      1.95 o 
   8  10   5      100.87      101.86      4.10 o 
   9  10   5       60.90       58.11      3.44 o 
  10  10   5       33.38       33.61      3.05 o 
   0  11   5      138.90      121.79      5.29 o 
   1  11   5      130.85      136.04      3.62 o 
   2  11   5      225.18      219.87      4.66 o 
   3  11   5       71.24       69.20      2.76 o 
   4  11   5      217.27      197.87      4.41 o 
   5  11   5      160.10      161.82      5.92 o 
   6  11   5      167.46      150.25      4.05 o 
   7  11   5      119.36      109.90      3.57 o 
   8  11   5       54.77       51.43      3.18 o 
   9  11   5        2.44        3.83      2.19 o 
  10  11   5      126.02      129.37      4.77 o 
   1  12   5       61.84       64.34      2.89 o 
   2  12   5      220.59      225.02      7.28 o 
   3  12   5       52.91       51.11      2.57 o 
   4  12   5        9.47        8.81      1.80 o 
   5  12   5      226.27      229.51      4.89 o 
   6  12   5       17.48       24.10      2.26 o 
   7  12   5       23.64       22.53      2.61 o 
   8  12   5       24.07       26.38      2.74 o 
   9  12   5       36.56       45.55      4.07 o 
  10  12   5       71.58       65.50      3.87 o 
   0  13   5      109.50       95.53      4.85 o 
   1  13   5       98.18       89.13      3.41 o 
   2  13   5        1.62        0.67      1.58 o 
   3  13   5      152.62      147.35      3.90 o 
   4  13   5       72.75       66.77      2.93 o 
   5  13   5       94.81       95.41      3.35 o 
   6  13   5       35.18       32.03      2.40 o 
   7  13   5      106.66      108.90      5.97 o 
   8  13   5      200.20      212.18      5.72 o 
   9  13   5       19.10       17.86      2.76 o 
   1  14   5      148.65      133.16      4.01 o 
   2  14   5      108.82      109.31      3.76 o 
   3  14   5       98.16       98.86      3.45 o 
   4  14   5       50.48       54.28      2.72 o 
   5  14   5      100.17       95.89      4.61 o 
   6  14   5      221.49      219.08      4.90 o 
   7  14   5        1.74        2.27      2.61 o 
   8  14   5       32.54       33.83      2.99 o 
   9  14   5       20.30       18.57      2.84 o 
   0  15   5      235.08      241.00      7.59 o 
   1  15   5      234.28      232.26      5.36 o 
   2  15   5       37.81       43.59      2.73 o 
   3  15   5      144.69      143.41      4.22 o 
   4  15   5       24.33       24.40      3.09 o 
   5  15   5       17.03       15.12      2.09 o 
   6  15   5       53.42       52.78      3.95 o 
   7  15   5      123.51      138.15      4.81 o 
   8  15   5       82.95       89.26      4.13 o 
   1  16   5       40.51       41.48      2.73 o 
   2  16   5       50.40       50.68      2.88 o 
   3  16   5       60.68       62.20      3.09 o 
   4  16   5       10.04        7.08      2.07 o 
   5  16   5       48.60       57.31      2.89 o 
   6  16   5      106.30      100.60      4.17 o 
   7  16   5        6.70        9.44      2.42 o 
   0  17   5       92.56      101.31      5.27 o 
   1  17   5       29.49       28.54      2.51 o 
   2  17   5       20.09       21.11      2.28 o 
   3  17   5      389.36      411.91     10.97 o 
   4  17   5       39.67       43.68      2.91 o 
   5  17   5        9.52        9.78      2.17 o 
   6  17   5       21.76       28.08      4.89 o 
   7  17   5      133.85      128.83      4.74 o 
   1  18   5       91.13       91.15      3.66 o 
   2  18   5       38.80       38.19      2.84 o 
   3  18   5        2.07        2.16      1.92 o 
   4  18   5       32.08       33.07      2.76 o 
   5  18   5       40.71       35.01      3.13 o 
   6  18   5       16.15       11.26      2.73 o 
   0  19   5       36.44       36.65      6.30 o 
   1  19   5      141.75      150.65      4.57 o 
   2  19   5       25.24       25.66      4.15 o 
   3  19   5      107.24      113.43      4.27 o 
   4  19   5       31.43       31.51      2.77 o 
   1  20   5       72.12       76.40      3.65 o 
   2  20   5       35.66       33.69      2.83 o 
   3  20   5        7.18        4.44      4.92 o 
   0   0   6     2035.43     2083.79     72.48 o 
   2   0   6      384.42      372.92      6.94 o 
   4   0   6       41.71       40.47      2.67 o 
   6   0   6       43.37       42.94      3.34 o 
   8   0   6      233.11      219.40      8.60 o 
  10   0   6      258.22      252.90     16.74 o 
   1   1   6       32.45       37.51      1.79 o 
   2   1   6      625.59      610.23      6.62 o 
   3   1   6       35.79       34.66      1.76 o 
   4   1   6       39.11       39.45      1.77 o 
   5   1   6      116.49      108.59      2.79 o 
   6   1   6      307.54      311.89      5.92 o 
   7   1   6       82.76       83.68      6.25 o 
   8   1   6       11.24       11.41      3.69 o 
   9   1   6       36.57       40.59      6.75 o 
  10   1   6       72.88       64.45      7.77 o 
   0   2   6      719.13      696.58     10.33 o 
   1   2   6       54.28       51.29      1.95 o 
   2   2   6       50.56       48.69      1.90 o 
   3   2   6       53.48       52.27      1.90 o 
   4   2   6      470.66      454.91      5.99 o 
   5   2   6      160.68      163.53      3.70 o 
   6   2   6      143.64      151.37      3.57 o 
   7   2   6       72.85       77.77      3.20 o 
   8   2   6      179.12      177.99      7.97 o 
   9   2   6       29.44       21.32      5.61 o 
  10   2   6       86.49       84.25     13.49 o 
   1   3   6       56.82       56.57      2.12 o 
   2   3   6       86.33       77.51      2.28 o 
   3   3   6      648.48      624.77      7.42 o 
   4   3   6      101.56      106.00      3.09 o 
   5   3   6       27.10       29.05      2.01 o 
   6   3   6      106.45      112.31      3.14 o 
   7   3   6       75.31       78.79      3.92 o 
   8   3   6      132.29      134.11      7.90 o 
   9   3   6       82.55       77.42      5.26 o 
  10   3   6       22.68       22.72      6.42 o 
   0   4   6      346.75      355.42      6.54 o 
   1   4   6       11.76       11.06      1.45 o 
   2   4   6      190.30      185.22      3.49 o 
   3   4   6      296.68      290.75      4.88 o 
   4   4   6     1040.80     1041.76     11.85 o 
   5   4   6        3.89        4.24      1.53 o 
   6   4   6      104.91      100.78      3.02 o 
   7   4   6       21.74       15.63      2.00 o 
   8   4   6      115.68      126.88      5.12 o 
   9   4   6       18.81       26.54      4.84 o 
  10   4   6       59.88       58.66      7.48 o 
   1   5   6      234.97      227.38      3.57 o 
   2   5   6       30.21       31.22      2.08 o 
   3   5   6       49.35       42.53      2.22 o 
   4   5   6      389.47      386.06      5.82 o 
   5   5   6       38.23       43.20      2.96 o 
   6   5   6      111.04      109.58      3.04 o 
   7   5   6       14.73       15.50      2.57 o 
   8   5   6       75.62       75.98      4.83 o 
   9   5   6       76.23       77.66      6.62 o 
  10   5   6      167.16      169.14     10.26 o 
   0   6   6      414.84      429.17      8.72 o 
   1   6   6       21.18       19.48      1.69 o 
   2   6   6       56.42       53.64      2.57 o 
   3   6   6       75.81       84.78      2.83 o 
   4   6   6       95.40      100.77      3.04 o 
   5   6   6       78.42       77.04      2.67 o 
   6   6   6       41.12       43.39      3.03 o 
   7   6   6       10.55       11.20      1.99 o 
   8   6   6       33.83       33.36      2.35 o 
   9   6   6       45.49       41.74      4.59 o 
  10   6   6      117.07      123.84      9.20 o 
   1   7   6       28.53       30.75      2.39 o 
   2   7   6      334.79      309.37      6.58 o 
   3   7   6      251.86      252.56      4.59 o 
   4   7   6        1.30       -0.07      1.48 o 
   5   7   6      136.92      129.78      3.41 o 
   6   7   6      160.95      165.40      4.32 o 
   7   7   6       22.62       24.62      2.56 o 
   8   7   6       70.06       75.06      3.18 o 
   9   7   6       63.46       66.77      5.11 o 
  10   7   6       43.07       43.91      4.88 o 
   0   8   6      210.38      207.34      7.37 o 
   1   8   6       32.26       34.13      2.44 o 
   2   8   6       85.06       78.13      3.07 o 
   3   8   6      166.96      155.02      4.10 o 
   4   8   6       60.72       65.51      2.86 o 
   5   8   6       82.14       71.06      3.03 o 
   6   8   6      189.48      194.53      4.69 o 
   7   8   6       47.91       50.71      2.72 o 
   8   8   6       44.15       53.71      2.86 o 
   9   8   6       86.70       93.33      4.24 o 
   1   9   6       60.64       65.37      3.88 o 
   2   9   6      319.88      315.78      5.84 o 
   3   9   6       14.50       12.50      2.07 o 
   4   9   6       26.12       21.39      2.28 o 
   5   9   6       85.23       84.80      3.26 o 
   6   9   6      177.74      194.41      4.70 o 
   7   9   6        2.53        4.88      1.95 o 
   8   9   6       83.74       92.21      4.90 o 
   9   9   6       31.23       37.65      3.19 o 
   0  10   6      289.46      287.49      8.63 o 
   1  10   6      155.76      141.44      4.27 o 
   2  10   6       61.28       62.08      2.87 o 
   3  10   6       35.64       33.45      2.50 o 
   4  10   6      279.55      284.71      6.31 o 
   5  10   6       55.35       58.61      2.97 o 
   6  10   6       91.66       91.76      3.52 o 
   7  10   6       12.81        8.03      2.12 o 
   8  10   6      100.69       99.38      4.35 o 
   9  10   6       28.56       28.55      3.22 o 
   1  11   6       50.89       52.78      3.05 o 
   2  11   6      110.07      100.90      3.88 o 
   3  11   6       91.77       85.98      3.29 o 
   4  11   6       34.41       31.86      2.51 o 
   5  11   6       95.86       97.46      5.22 o 
   6  11   6       67.92       76.35      3.33 o 
   7  11   6       39.37       43.00      2.80 o 
   8  11   6       27.24       24.12      2.88 o 
   0  12   6      144.90      157.65      6.51 o 
   1  12   6        0.02       -0.41      1.85 o 
   2  12   6       24.14       22.87      2.48 o 
   3  12   6       34.78       32.45      2.59 o 
   4  12   6      135.59      131.47      4.03 o 
   5  12   6       38.76       44.87      2.85 o 
   6  12   6       17.00       15.86      2.18 o 
   7  12   6       37.20       32.73      4.53 o 
   8  12   6       75.76       84.50      4.26 o 
   1  13   6       15.67       13.72      2.32 o 
   2  13   6      108.71      113.50      4.51 o 
   3  13   6       62.96       65.43      4.63 o 
   4  13   6       53.44       53.32      3.01 o 
   5  13   6      266.50      293.94      6.02 o 
   6  13   6       30.09       28.56      3.68 o 
   7  13   6        7.27        8.54      3.50 o 
   0  14   6       48.58       65.63      9.16 o 
   1  14   6      103.86      104.87      4.26 o 
   2  14   6       63.56       67.41      3.40 o 
   3  14   6       16.74       19.51      2.48 o 
   4  14   6       19.50       16.60      2.47 o 
   5  14   6       13.83       13.48      2.34 o 
   6  14   6       45.65       40.91      2.90 o 
   1  15   6      173.55      176.14      5.02 o 
   2  15   6       52.33       52.17      3.17 o 
   3  15   6       84.66       96.07      4.00 o 
   4  15   6       70.24       78.38      3.79 o 
   5  15   6       23.26       25.21      2.76 o 
   6  15   6       28.20       32.09      3.26 o 
   0  16   6      126.13      131.86     13.10 o 
   1  16   6       24.25       23.35      2.68 o 
   2  16   6       19.13       15.40      2.56 o 
   3  16   6      140.99      149.12      4.88 o 
   4  16   6       18.94       23.63      2.75 o 
   1  17   6       60.69       70.81      3.63 o 
   2  17   6       40.20       44.81      3.19 o 
   3  17   6       32.68       39.84      3.14 o 
   2   0   7       93.09       92.60      3.59 o 
   4   0   7       32.12       35.31      4.58 o 
   6   0   7      424.77      454.59     16.15 o 
   8   0   7       48.50       55.15     10.44 o 
   0   1   7       27.24       24.83      2.48 o 
   1   1   7      119.17      116.90      2.91 o 
   2   1   7       30.20       31.27      1.81 o 
   3   1   7        4.47        4.65      1.53 o 
   4   1   7      181.48      185.48      4.23 o 
   5   1   7      179.32      186.25      4.25 o 
   6   1   7      166.19      176.91      4.78 o 
   7   1   7       42.17       46.16      5.09 o 
   8   1   7      114.51      121.14      9.29 o 
   1   2   7      404.46      413.03      5.35 o 
   2   2   7       32.00       35.40      1.87 o 
   3   2   7       48.64       45.81      2.21 o 
   4   2   7       50.73       52.92      2.29 o 
   5   2   7       86.87       90.68      3.58 o 
   6   2   7      123.81      125.32      4.62 o 
   7   2   7        9.77       13.57      3.16 o 
   8   2   7       21.77       24.76      4.51 o 
   0   3   7      405.27      413.92      7.58 o 
   1   3   7       11.03       11.60      1.59 o 
   2   3   7       19.72       20.29      1.86 o 
   3   3   7       32.96       30.11      1.98 o 
   4   3   7      183.26      199.73      4.32 o 
   5   3   7      101.30       97.18      3.95 o 
   6   3   7        3.20        3.39      2.18 o 
   7   3   7       47.77       45.46      3.48 o 
   8   3   7      141.69      161.50     12.21 o 
   1   4   7      193.76      204.55      3.96 o 
   2   4   7       60.33       68.19      2.51 o 
   3   4   7        2.19        2.89      1.67 o 
   4   4   7       21.44       24.22      2.14 o 
   5   4   7       27.11       25.11      2.17 o 
   6   4   7       51.70       54.72      3.34 o 
   7   4   7       70.65       73.63      4.13 o 
   8   4   7       34.89       33.55      4.50 o 
   0   5   7      332.48      332.45      6.68 o 
   1   5   7       13.01       13.46      1.89 o 
   2   5   7       14.96       15.30      1.99 o 
   3   5   7       28.57       30.73      2.23 o 
   4   5   7      166.14      164.70      3.95 o 
   5   5   7        2.45        4.30      1.76 o 
   6   5   7       13.61       14.06      2.51 o 
   7   5   7       10.02       15.59      3.39 o 
   8   5   7       88.22       97.54      6.51 o 
   1   6   7      182.80      183.11      4.11 o 
   2   6   7      179.45      183.97      4.24 o 
   3   6   7        4.06        2.28      1.74 o 
   4   6   7        5.16        5.48      1.72 o 
   5   6   7       43.74       47.90      2.56 o 
   6   6   7      211.97      219.94      5.94 o 
   7   6   7       34.33       35.67      3.60 o 
   0   7   7      155.64      160.30      7.58 o 
   1   7   7        6.05        5.80      2.24 o 
   2   7   7       55.64       61.46      3.09 o 
   3   7   7       31.03       32.76      2.69 o 
   4   7   7      246.57      246.03      5.50 o 
   5   7   7       23.23       28.00      2.73 o 
   6   7   7       11.57       11.87      2.21 o 
   7   7   7       11.15       15.50      2.35 o 
   1   8   7       48.54       48.98      3.13 o 
   2   8   7      432.09      441.86      7.48 o 
   3   8   7       81.33       97.49      5.73 o 
   4   8   7        9.72        7.47      2.27 o 
   5   8   7      172.35      173.29      4.65 o 
   6   8   7      101.19      103.61      3.92 o 
   7   8   7        3.31        4.63      2.11 o 
   0   9   7      108.62      125.57      6.31 o 
   1   9   7       82.61       84.99      3.91 o 
   2   9   7       13.80       12.86      2.44 o 
   3   9   7      111.57      110.10      3.94 o 
   4   9   7       51.12       55.67      3.13 o 
   5   9   7        4.50        2.57      2.19 o 
   6   9   7       87.64       90.72      4.56 o 
   1  10   7       12.10       11.95      2.54 o 
   2  10   7      227.12      242.38      7.11 o 
   3  10   7       17.16       21.20      2.68 o 
   4  10   7       25.67       22.86      2.60 o 
   5  10   7       71.93       71.47      3.42 o 
   6  10   7       30.13       31.87      2.82 o 
   0  11   7      290.70      331.91     10.22 o 
   1  11   7       75.27       78.93      3.84 o 
   2  11   7       15.55       17.45      3.55 o 
   3  11   7       41.25       42.53      4.55 o 
   4  11   7       75.86       86.58      3.98 o 
   5  11   7       32.91       33.94      3.02 o 
   1  12   7       35.92       35.51      3.11 o 
   2  12   7       68.91       70.90      3.76 o 
   3  12   7       32.37       39.07      3.20 o 
   4  12   7       50.93       50.25      3.28 o 
   0  13   7      185.27      191.94      7.92 o 
   1  13   7        1.21       -1.97      3.21 o 
   2  13   7       31.64       32.50      3.08 o 
   3  13   7       32.61       34.20      3.67 o 
   1  14   7      125.12      137.43      5.74 o 
   0   0   8      107.00      100.79      5.98 o 
   2   0   8       15.06       21.34      5.00 o 
   4   0   8      120.20      138.80      5.78 o 
   1   1   8       12.19        7.67      1.95 o 
   2   1   8      154.85      166.18      3.94 o 
   3   1   8        2.55        3.40      1.97 o 
   4   1   8        1.21        2.95      2.29 o 
   0   2   8      132.96      143.42      4.79 o 
   1   2   8        1.40       -0.48      1.74 o 
   2   2   8       30.42       30.76      2.26 o 
   3   2   8        6.55       10.48      2.08 o 
   4   2   8       60.93       70.46      3.67 o 
   1   3   8       30.80       35.99      2.35 o 
   2   3   8      107.46      119.11      3.40 o 
   3   3   8       49.92       53.51      3.37 o 
   4   3   8       23.01       30.57      3.00 o 
   0   4   8      107.02      115.88      6.05 o 
   1   4   8       13.45       14.48      2.05 o 
   2   4   8        1.75        1.45      1.94 o 
   3   4   8        8.34        8.46      2.55 o 
   4   4   8      105.25      118.24      4.27 o 
   1   5   8      139.49      153.92      4.48 o 
   2   5   8      152.17      159.19      4.15 o 
   3   5   8        4.84        5.67      2.50 o 
   0   6   8       19.13       27.02      4.12 o 
   1   6   8       70.14       66.73      4.18 o 
   2   6   8        6.56        4.82      2.50 o 
   3   6   8       39.07       44.99      3.46 o 
   1   7   8       32.85       31.78      3.16 o 
   2   7   8      103.53      123.23      4.77 o 
   0   8   8       58.54       64.60      7.09 o 
                                                 
